# Supplementary material for: High-throughput automated methods for classical and operant conditioning of Drosophila larvae
Source: eLife. 2022 Oct 28;11:e70015. doi: 10.7554/eLife.70015 (PMC9678368; doi:10.7554/eLife.70015)
Supplement: Figure 3—source data 1. [file elife-70015-fig3-data1.zip]

Archive with 3 entries (3 files):
- data_fig3_b_d.csv
- data_fig3_c_e.csv
- data_fig3_f.csv
