# Supplementary material for: High-throughput automated methods for classical and operant conditioning of Drosophila larvae
Source: eLife. 2022 Oct 28;11:e70015. doi: 10.7554/eLife.70015 (PMC9678368; doi:10.7554/eLife.70015)
Supplement: Figure 3—source data 1. [file elife-70015-fig3-data1.zip › data_fig3_b_d.csv]

	cast_large	time_stamp	dateTime	larvaHashes	genotypeLabel	protocolLabel
0	100	-10.0	20211103_165042	88828752174059362	OR42bL>Chrimson_72F11G>TRPA1	forward_paired
1	100	-10.0	20211103_165042	88828752174059362	OR42bL>Chrimson_72F11G>TRPA1	forward_paired
2	100	-10.0	20211103_165042	88828752174059362	OR42bL>Chrimson_72F11G>TRPA1	forward_paired
3	100	-10.0	20211103_165042	88828752174059362	OR42bL>Chrimson_72F11G>TRPA1	forward_paired
4	100	-10.0	20211103_165042	88828752174059362	OR42bL>Chrimson_72F11G>TRPA1	forward_paired
5	100	-10.0	20211103_165042	88828752174059362	OR42bL>Chrimson_72F11G>TRPA1	forward_paired
6	100	-10.0	20211103_165042	88828752174059362	OR42bL>Chrimson_72F11G>TRPA1	forward_paired
7	100	-10.0	20211103_165042	88828752174059362	OR42bL>Chrimson_72F11G>TRPA1	forward_paired
8	100	-10.0	20211103_165042	88828752174059362	OR42bL>Chrimson_72F11G>TRPA1	forward_paired
9	100	-10.0	20211103_165042	88828752174059362	OR42bL>Chrimson_72F11G>TRPA1	forward_paired
10	100	-10.0	20211103_165042	88828752174059362	OR42bL>Chrimson_72F11G>TRPA1	forward_paired
11	100	-10.0	20211103_165042	88828752174059362	OR42bL>Chrimson_72F11G>TRPA1	forward_paired
12	100	-10.0	20211103_165042	88828752174059362	OR42bL>Chrimson_72F11G>TRPA1	forward_paired
13	100	-10.0	20211103_165042	88828752174059362	OR42bL>Chrimson_72F11G>TRPA1	forward_paired
14	100	-10.0	20211103_165042	88828752174059362	OR42bL>Chrimson_72F11G>TRPA1	forward_paired
15	100	-10.0	20211103_165042	88828752174059362	OR42bL>Chrimson_72F11G>TRPA1	forward_paired
16	100	-10.0	20211103_165042	88828752174059362	OR42bL>Chrimson_72F11G>TRPA1	forward_paired
17	100	-10.0	20211103_165042	88828752174059362	OR42bL>Chrimson_72F11G>TRPA1	forward_paired
18	100	-10.0	20211103_165042	88828752174059362	OR42bL>Chrimson_72F11G>TRPA1	forward_paired
19	100	-10.0	20211103_165042	88828752174059362	OR42bL>Chrimson_72F11G>TRPA1	forward_paired
20	100	-9.0	20211103_165042	88828752174059362	OR42bL>Chrimson_72F11G>TRPA1	forward_paired
21	100	-9.0	20211103_165042	88828752174059362	OR42bL>Chrimson_72F11G>TRPA1	forward_paired
22	100	-9.0	20211103_165042	88828752174059362	OR42bL>Chrimson_72F11G>TRPA1	forward_paired
23	100	-9.0	20211103_165042	88828752174059362	OR42bL>Chrimson_72F11G>TRPA1	forward_paired
24	100	-9.0	20211103_165042	88828752174059362	OR42bL>Chrimson_72F11G>TRPA1	forward_paired
25	100	-9.0	20211103_165042	88828752174059362	OR42bL>Chrimson_72F11G>TRPA1	forward_paired
26	100	-9.0	20211103_165042	88828752174059362	OR42bL>Chrimson_72F11G>TRPA1	forward_paired
27	100	-9.0	20211103_165042	88828752174059362	OR42bL>Chrimson_72F11G>TRPA1	forward_paired
28	100	-9.0	20211103_165042	88828752174059362	OR42bL>Chrimson_72F11G>TRPA1	forward_paired
29	100	-9.0	20211103_165042	88828752174059362	OR42bL>Chrimson_72F11G>TRPA1	forward_paired
30	100	-9.0	20211103_165042	88828752174059362	OR42bL>Chrimson_72F11G>TRPA1	forward_paired
31	100	-9.0	20211103_165042	88828752174059362	OR42bL>Chrimson_72F11G>TRPA1	forward_paired
32	100	-9.0	20211103_165042	88828752174059362	OR42bL>Chrimson_72F11G>TRPA1	forward_paired
33	100	-9.0	20211103_165042	88828752174059362	OR42bL>Chrimson_72F11G>TRPA1	forward_paired
34	100	-9.0	20211103_165042	88828752174059362	OR42bL>Chrimson_72F11G>TRPA1	forward_paired
35	100	-9.0	20211103_165042	88828752174059362	OR42bL>Chrimson_72F11G>TRPA1	forward_paired
36	100	-9.0	20211103_165042	88828752174059362	OR42bL>Chrimson_72F11G>TRPA1	forward_paired
37	100	-9.0	20211103_165042	88828752174059362	OR42bL>Chrimson_72F11G>TRPA1	forward_paired
38	100	-9.0	20211103_165042	88828752174059362	OR42bL>Chrimson_72F11G>TRPA1	forward_paired
39	100	-9.0	20211103_165042	88828752174059362	OR42bL>Chrimson_72F11G>TRPA1	forward_paired
40	100	-8.0	20211103_165042	88828752174059362	OR42bL>Chrimson_72F11G>TRPA1	forward_paired
41	100	-8.0	20211103_165042	88828752174059362	OR42bL>Chrimson_72F11G>TRPA1	forward_paired
42	100	-8.0	20211103_165042	88828752174059362	OR42bL>Chrimson_72F11G>TRPA1	forward_paired
43	100	-8.0	20211103_165042	88828752174059362	OR42bL>Chrimson_72F11G>TRPA1	forward_paired
44	100	-8.0	20211103_165042	88828752174059362	OR42bL>Chrimson_72F11G>TRPA1	forward_paired
45	100	-8.0	20211103_165042	88828752174059362	OR42bL>Chrimson_72F11G>TRPA1	forward_paired
46	100	-8.0	20211103_165042	88828752174059362	OR42bL>Chrimson_72F11G>TRPA1	forward_paired
47	100	-8.0	20211103_165042	88828752174059362	OR42bL>Chrimson_72F11G>TRPA1	forward_paired
48	100	-8.0	20211103_165042	88828752174059362	OR42bL>Chrimson_72F11G>TRPA1	forward_paired
49	100	-8.0	20211103_165042	88828752174059362	OR42bL>Chrimson_72F11G>TRPA1	forward_paired
50	100	-8.0	20211103_165042	88828752174059362	OR42bL>Chrimson_72F11G>TRPA1	forward_paired
51	100	-8.0	20211103_165042	88828752174059362	OR42bL>Chrimson_72F11G>TRPA1	forward_paired
52	100	-8.0	20211103_165042	88828752174059362	OR42bL>Chrimson_72F11G>TRPA1	forward_paired
53	100	-8.0	20211103_165042	88828752174059362	OR42bL>Chrimson_72F11G>TRPA1	forward_paired
54	100	-8.0	20211103_165042	88828752174059362	OR42bL>Chrimson_72F11G>TRPA1	forward_paired
55	100	-8.0	20211103_165042	88828752174059362	OR42bL>Chrimson_72F11G>TRPA1	forward_paired
56	100	-8.0	20211103_165042	88828752174059362	OR42bL>Chrimson_72F11G>TRPA1	forward_paired
57	100	-8.0	20211103_165042	88828752174059362	OR42bL>Chrimson_72F11G>TRPA1	forward_paired
58	100	-8.0	20211103_165042	88828752174059362	OR42bL>Chrimson_72F11G>TRPA1	forward_paired
59	100	-8.0	20211103_165042	88828752174059362	OR42bL>Chrimson_72F11G>TRPA1	forward_paired
60	100	-7.0	20211103_165042	88828752174059362	OR42bL>Chrimson_72F11G>TRPA1	forward_paired
61	100	-7.0	20211103_165042	88828752174059362	OR42bL>Chrimson_72F11G>TRPA1	forward_paired
62	100	-7.0	20211103_165042	88828752174059362	OR42bL>Chrimson_72F11G>TRPA1	forward_paired
63	100	-7.0	20211103_165042	88828752174059362	OR42bL>Chrimson_72F11G>TRPA1	forward_paired
64	100	-7.0	20211103_165042	88828752174059362	OR42bL>Chrimson_72F11G>TRPA1	forward_paired
65	100	-7.0	20211103_165042	88828752174059362	OR42bL>Chrimson_72F11G>TRPA1	forward_paired
66	100	-7.0	20211103_165042	88828752174059362	OR42bL>Chrimson_72F11G>TRPA1	forward_paired
67	100	-7.0	20211103_165042	88828752174059362	OR42bL>Chrimson_72F11G>TRPA1	forward_paired
68	100	-7.0	20211103_165042	88828752174059362	OR42bL>Chrimson_72F11G>TRPA1	forward_paired
69	100	-7.0	20211103_165042	88828752174059362	OR42bL>Chrimson_72F11G>TRPA1	forward_paired
70	100	-7.0	20211103_165042	88828752174059362	OR42bL>Chrimson_72F11G>TRPA1	forward_paired
71	100	-7.0	20211103_165042	88828752174059362	OR42bL>Chrimson_72F11G>TRPA1	forward_paired
72	100	-7.0	20211103_165042	88828752174059362	OR42bL>Chrimson_72F11G>TRPA1	forward_paired
73	100	-7.0	20211103_165042	88828752174059362	OR42bL>Chrimson_72F11G>TRPA1	forward_paired
74	100	-7.0	20211103_165042	88828752174059362	OR42bL>Chrimson_72F11G>TRPA1	forward_paired
75	100	-7.0	20211103_165042	88828752174059362	OR42bL>Chrimson_72F11G>TRPA1	forward_paired
76	100	-7.0	20211103_165042	88828752174059362	OR42bL>Chrimson_72F11G>TRPA1	forward_paired
77	100	-7.0	20211103_165042	88828752174059362	OR42bL>Chrimson_72F11G>TRPA1	forward_paired
78	100	-7.0	20211103_165042	88828752174059362	OR42bL>Chrimson_72F11G>TRPA1	forward_paired
79	100	-7.0	20211103_165042	88828752174059362	OR42bL>Chrimson_72F11G>TRPA1	forward_paired
80	100	-6.0	20211103_165042	88828752174059362	OR42bL>Chrimson_72F11G>TRPA1	forward_paired
81	100	-6.0	20211103_165042	88828752174059362	OR42bL>Chrimson_72F11G>TRPA1	forward_paired
82	100	-6.0	20211103_165042	88828752174059362	OR42bL>Chrimson_72F11G>TRPA1	forward_paired
83	100	-6.0	20211103_165042	88828752174059362	OR42bL>Chrimson_72F11G>TRPA1	forward_paired
84	100	-6.0	20211103_165042	88828752174059362	OR42bL>Chrimson_72F11G>TRPA1	forward_paired
85	100	-6.0	20211103_165042	88828752174059362	OR42bL>Chrimson_72F11G>TRPA1	forward_paired
86	100	-6.0	20211103_165042	88828752174059362	OR42bL>Chrimson_72F11G>TRPA1	forward_paired
87	100	-6.0	20211103_165042	88828752174059362	OR42bL>Chrimson_72F11G>TRPA1	forward_paired
88	100	-6.0	20211103_165042	88828752174059362	OR42bL>Chrimson_72F11G>TRPA1	forward_paired
89	100	-6.0	20211103_165042	88828752174059362	OR42bL>Chrimson_72F11G>TRPA1	forward_paired
90	100	-6.0	20211103_165042	88828752174059362	OR42bL>Chrimson_72F11G>TRPA1	forward_paired
91	100	-6.0	20211103_165042	88828752174059362	OR42bL>Chrimson_72F11G>TRPA1	forward_paired
92	100	-6.0	20211103_165042	88828752174059362	OR42bL>Chrimson_72F11G>TRPA1	forward_paired
93	100	-6.0	20211103_165042	88828752174059362	OR42bL>Chrimson_72F11G>TRPA1	forward_paired
94	100	-6.0	20211103_165042	88828752174059362	OR42bL>Chrimson_72F11G>TRPA1	forward_paired
95	100	-6.0	20211103_165042	88828752174059362	OR42bL>Chrimson_72F11G>TRPA1	forward_paired
96	100	-6.0	20211103_165042	88828752174059362	OR42bL>Chrimson_72F11G>TRPA1	forward_paired
97	100	-6.0	20211103_165042	88828752174059362	OR42bL>Chrimson_72F11G>TRPA1	forward_paired
98	100	-6.0	20211103_165042	88828752174059362	OR42bL>Chrimson_72F11G>TRPA1	forward_paired
99	100	-6.0	20211103_165042	88828752174059362	OR42bL>Chrimson_72F11G>TRPA1	forward_paired
100	100	-5.0	20211103_165042	88828752174059362	OR42bL>Chrimson_72F11G>TRPA1	forward_paired
101	100	-5.0	20211103_165042	88828752174059362	OR42bL>Chrimson_72F11G>TRPA1	forward_paired
102	100	-5.0	20211103_165042	88828752174059362	OR42bL>Chrimson_72F11G>TRPA1	forward_paired
103	100	-5.0	20211103_165042	88828752174059362	OR42bL>Chrimson_72F11G>TRPA1	forward_paired
104	100	-5.0	20211103_165042	88828752174059362	OR42bL>Chrimson_72F11G>TRPA1	forward_paired
105	100	-5.0	20211103_165042	88828752174059362	OR42bL>Chrimson_72F11G>TRPA1	forward_paired
106	100	-5.0	20211103_165042	88828752174059362	OR42bL>Chrimson_72F11G>TRPA1	forward_paired
107	100	-5.0	20211103_165042	88828752174059362	OR42bL>Chrimson_72F11G>TRPA1	forward_paired
108	100	-5.0	20211103_165042	88828752174059362	OR42bL>Chrimson_72F11G>TRPA1	forward_paired
109	100	-5.0	20211103_165042	88828752174059362	OR42bL>Chrimson_72F11G>TRPA1	forward_paired
110	100	-5.0	20211103_165042	88828752174059362	OR42bL>Chrimson_72F11G>TRPA1	forward_paired
111	100	-5.0	20211103_165042	88828752174059362	OR42bL>Chrimson_72F11G>TRPA1	forward_paired
112	100	-5.0	20211103_165042	88828752174059362	OR42bL>Chrimson_72F11G>TRPA1	forward_paired
113	100	-5.0	20211103_165042	88828752174059362	OR42bL>Chrimson_72F11G>TRPA1	forward_paired
114	100	-5.0	20211103_165042	88828752174059362	OR42bL>Chrimson_72F11G>TRPA1	forward_paired
115	100	-5.0	20211103_165042	88828752174059362	OR42bL>Chrimson_72F11G>TRPA1	forward_paired
116	100	-5.0	20211103_165042	88828752174059362	OR42bL>Chrimson_72F11G>TRPA1	forward_paired
117	100	-5.0	20211103_165042	88828752174059362	OR42bL>Chrimson_72F11G>TRPA1	forward_paired
118	100	-5.0	20211103_165042	88828752174059362	OR42bL>Chrimson_72F11G>TRPA1	forward_paired
119	100	-5.0	20211103_165042	88828752174059362	OR42bL>Chrimson_72F11G>TRPA1	forward_paired
120	100	-4.0	20211103_165042	88828752174059362	OR42bL>Chrimson_72F11G>TRPA1	forward_paired
121	100	-4.0	20211103_165042	88828752174059362	OR42bL>Chrimson_72F11G>TRPA1	forward_paired
122	100	-4.0	20211103_165042	88828752174059362	OR42bL>Chrimson_72F11G>TRPA1	forward_paired
123	100	-4.0	20211103_165042	88828752174059362	OR42bL>Chrimson_72F11G>TRPA1	forward_paired
124	100	-4.0	20211103_165042	88828752174059362	OR42bL>Chrimson_72F11G>TRPA1	forward_paired
125	100	-4.0	20211103_165042	88828752174059362	OR42bL>Chrimson_72F11G>TRPA1	forward_paired
126	100	-4.0	20211103_165042	88828752174059362	OR42bL>Chrimson_72F11G>TRPA1	forward_paired
127	100	-4.0	20211103_165042	88828752174059362	OR42bL>Chrimson_72F11G>TRPA1	forward_paired
128	100	-4.0	20211103_165042	88828752174059362	OR42bL>Chrimson_72F11G>TRPA1	forward_paired
129	100	-4.0	20211103_165042	88828752174059362	OR42bL>Chrimson_72F11G>TRPA1	forward_paired
130	100	-4.0	20211103_165042	88828752174059362	OR42bL>Chrimson_72F11G>TRPA1	forward_paired
131	100	-4.0	20211103_165042	88828752174059362	OR42bL>Chrimson_72F11G>TRPA1	forward_paired
132	100	-4.0	20211103_165042	88828752174059362	OR42bL>Chrimson_72F11G>TRPA1	forward_paired
133	100	-4.0	20211103_165042	88828752174059362	OR42bL>Chrimson_72F11G>TRPA1	forward_paired
134	100	-4.0	20211103_165042	88828752174059362	OR42bL>Chrimson_72F11G>TRPA1	forward_paired
135	100	-4.0	20211103_165042	88828752174059362	OR42bL>Chrimson_72F11G>TRPA1	forward_paired
136	100	-4.0	20211103_165042	88828752174059362	OR42bL>Chrimson_72F11G>TRPA1	forward_paired
137	100	-4.0	20211103_165042	88828752174059362	OR42bL>Chrimson_72F11G>TRPA1	forward_paired
138	100	-4.0	20211103_165042	88828752174059362	OR42bL>Chrimson_72F11G>TRPA1	forward_paired
139	100	-4.0	20211103_165042	88828752174059362	OR42bL>Chrimson_72F11G>TRPA1	forward_paired
140	100	-3.0	20211103_165042	88828752174059362	OR42bL>Chrimson_72F11G>TRPA1	forward_paired
141	100	-3.0	20211103_165042	88828752174059362	OR42bL>Chrimson_72F11G>TRPA1	forward_paired
142	100	-3.0	20211103_165042	88828752174059362	OR42bL>Chrimson_72F11G>TRPA1	forward_paired
143	100	-3.0	20211103_165042	88828752174059362	OR42bL>Chrimson_72F11G>TRPA1	forward_paired
144	100	-3.0	20211103_165042	88828752174059362	OR42bL>Chrimson_72F11G>TRPA1	forward_paired
145	100	-3.0	20211103_165042	88828752174059362	OR42bL>Chrimson_72F11G>TRPA1	forward_paired
146	100	-3.0	20211103_165042	88828752174059362	OR42bL>Chrimson_72F11G>TRPA1	forward_paired
147	100	-3.0	20211103_165042	88828752174059362	OR42bL>Chrimson_72F11G>TRPA1	forward_paired
148	100	-3.0	20211103_165042	88828752174059362	OR42bL>Chrimson_72F11G>TRPA1	forward_paired
149	100	-3.0	20211103_165042	88828752174059362	OR42bL>Chrimson_72F11G>TRPA1	forward_paired
150	100	-3.0	20211103_165042	88828752174059362	OR42bL>Chrimson_72F11G>TRPA1	forward_paired
151	100	-3.0	20211103_165042	88828752174059362	OR42bL>Chrimson_72F11G>TRPA1	forward_paired
152	100	-3.0	20211103_165042	88828752174059362	OR42bL>Chrimson_72F11G>TRPA1	forward_paired
153	100	-3.0	20211103_165042	88828752174059362	OR42bL>Chrimson_72F11G>TRPA1	forward_paired
154	100	-3.0	20211103_165042	88828752174059362	OR42bL>Chrimson_72F11G>TRPA1	forward_paired
155	100	-3.0	20211103_165042	88828752174059362	OR42bL>Chrimson_72F11G>TRPA1	forward_paired
156	100	-3.0	20211103_165042	88828752174059362	OR42bL>Chrimson_72F11G>TRPA1	forward_paired
157	100	-3.0	20211103_165042	88828752174059362	OR42bL>Chrimson_72F11G>TRPA1	forward_paired
158	100	-3.0	20211103_165042	88828752174059362	OR42bL>Chrimson_72F11G>TRPA1	forward_paired
159	100	-3.0	20211103_165042	88828752174059362	OR42bL>Chrimson_72F11G>TRPA1	forward_paired
160	100	-2.0	20211103_165042	88828752174059362	OR42bL>Chrimson_72F11G>TRPA1	forward_paired
161	100	-2.0	20211103_165042	88828752174059362	OR42bL>Chrimson_72F11G>TRPA1	forward_paired
162	100	-2.0	20211103_165042	88828752174059362	OR42bL>Chrimson_72F11G>TRPA1	forward_paired
163	100	-2.0	20211103_165042	88828752174059362	OR42bL>Chrimson_72F11G>TRPA1	forward_paired
164	100	-2.0	20211103_165042	88828752174059362	OR42bL>Chrimson_72F11G>TRPA1	forward_paired
165	100	-2.0	20211103_165042	88828752174059362	OR42bL>Chrimson_72F11G>TRPA1	forward_paired
166	100	-2.0	20211103_165042	88828752174059362	OR42bL>Chrimson_72F11G>TRPA1	forward_paired
167	100	-2.0	20211103_165042	88828752174059362	OR42bL>Chrimson_72F11G>TRPA1	forward_paired
168	100	-2.0	20211103_165042	88828752174059362	OR42bL>Chrimson_72F11G>TRPA1	forward_paired
169	100	-2.0	20211103_165042	88828752174059362	OR42bL>Chrimson_72F11G>TRPA1	forward_paired
170	100	-2.0	20211103_165042	88828752174059362	OR42bL>Chrimson_72F11G>TRPA1	forward_paired
171	100	-2.0	20211103_165042	88828752174059362	OR42bL>Chrimson_72F11G>TRPA1	forward_paired
172	100	-2.0	20211103_165042	88828752174059362	OR42bL>Chrimson_72F11G>TRPA1	forward_paired
173	100	-2.0	20211103_165042	88828752174059362	OR42bL>Chrimson_72F11G>TRPA1	forward_paired
174	100	-2.0	20211103_165042	88828752174059362	OR42bL>Chrimson_72F11G>TRPA1	forward_paired
175	100	-2.0	20211103_165042	88828752174059362	OR42bL>Chrimson_72F11G>TRPA1	forward_paired
176	100	-2.0	20211103_165042	88828752174059362	OR42bL>Chrimson_72F11G>TRPA1	forward_paired
177	100	-2.0	20211103_165042	88828752174059362	OR42bL>Chrimson_72F11G>TRPA1	forward_paired
178	100	-2.0	20211103_165042	88828752174059362	OR42bL>Chrimson_72F11G>TRPA1	forward_paired
179	100	-2.0	20211103_165042	88828752174059362	OR42bL>Chrimson_72F11G>TRPA1	forward_paired
180	100	-1.0	20211103_165042	88828752174059362	OR42bL>Chrimson_72F11G>TRPA1	forward_paired
181	100	-1.0	20211103_165042	88828752174059362	OR42bL>Chrimson_72F11G>TRPA1	forward_paired
182	100	-1.0	20211103_165042	88828752174059362	OR42bL>Chrimson_72F11G>TRPA1	forward_paired
183	100	-1.0	20211103_165042	88828752174059362	OR42bL>Chrimson_72F11G>TRPA1	forward_paired
184	100	-1.0	20211103_165042	88828752174059362	OR42bL>Chrimson_72F11G>TRPA1	forward_paired
185	100	-1.0	20211103_165042	88828752174059362	OR42bL>Chrimson_72F11G>TRPA1	forward_paired
186	100	-1.0	20211103_165042	88828752174059362	OR42bL>Chrimson_72F11G>TRPA1	forward_paired
187	100	-1.0	20211103_165042	88828752174059362	OR42bL>Chrimson_72F11G>TRPA1	forward_paired
188	100	-1.0	20211103_165042	88828752174059362	OR42bL>Chrimson_72F11G>TRPA1	forward_paired
189	100	-1.0	20211103_165042	88828752174059362	OR42bL>Chrimson_72F11G>TRPA1	forward_paired
190	100	-1.0	20211103_165042	88828752174059362	OR42bL>Chrimson_72F11G>TRPA1	forward_paired
191	100	-1.0	20211103_165042	88828752174059362	OR42bL>Chrimson_72F11G>TRPA1	forward_paired
192	100	-1.0	20211103_165042	88828752174059362	OR42bL>Chrimson_72F11G>TRPA1	forward_paired
193	100	-1.0	20211103_165042	88828752174059362	OR42bL>Chrimson_72F11G>TRPA1	forward_paired
194	100	-1.0	20211103_165042	88828752174059362	OR42bL>Chrimson_72F11G>TRPA1	forward_paired
195	100	-1.0	20211103_165042	88828752174059362	OR42bL>Chrimson_72F11G>TRPA1	forward_paired
196	100	-1.0	20211103_165042	88828752174059362	OR42bL>Chrimson_72F11G>TRPA1	forward_paired
197	100	-1.0	20211103_165042	88828752174059362	OR42bL>Chrimson_72F11G>TRPA1	forward_paired
198	100	-1.0	20211103_165042	88828752174059362	OR42bL>Chrimson_72F11G>TRPA1	forward_paired
199	100	-1.0	20211103_165042	88828752174059362	OR42bL>Chrimson_72F11G>TRPA1	forward_paired
200	100	0.0	20211103_165042	88828752174059362	OR42bL>Chrimson_72F11G>TRPA1	forward_paired
201	100	0.0	20211103_165042	88828752174059362	OR42bL>Chrimson_72F11G>TRPA1	forward_paired
202	100	0.0	20211103_165042	88828752174059362	OR42bL>Chrimson_72F11G>TRPA1	forward_paired
203	100	0.0	20211103_165042	88828752174059362	OR42bL>Chrimson_72F11G>TRPA1	forward_paired
204	100	0.0	20211103_165042	88828752174059362	OR42bL>Chrimson_72F11G>TRPA1	forward_paired
205	100	0.0	20211103_165042	88828752174059362	OR42bL>Chrimson_72F11G>TRPA1	forward_paired
206	100	0.0	20211103_165042	88828752174059362	OR42bL>Chrimson_72F11G>TRPA1	forward_paired
207	100	0.0	20211103_165042	88828752174059362	OR42bL>Chrimson_72F11G>TRPA1	forward_paired
208	100	0.0	20211103_165042	88828752174059362	OR42bL>Chrimson_72F11G>TRPA1	forward_paired
209	100	0.0	20211103_165042	88828752174059362	OR42bL>Chrimson_72F11G>TRPA1	forward_paired
210	100	0.0	20211103_165042	88828752174059362	OR42bL>Chrimson_72F11G>TRPA1	forward_paired
211	100	0.0	20211103_165042	88828752174059362	OR42bL>Chrimson_72F11G>TRPA1	forward_paired
212	100	0.0	20211103_165042	88828752174059362	OR42bL>Chrimson_72F11G>TRPA1	forward_paired
213	100	0.0	20211103_165042	88828752174059362	OR42bL>Chrimson_72F11G>TRPA1	forward_paired
214	100	0.0	20211103_165042	88828752174059362	OR42bL>Chrimson_72F11G>TRPA1	forward_paired
215	100	0.0	20211103_165042	88828752174059362	OR42bL>Chrimson_72F11G>TRPA1	forward_paired
216	100	0.0	20211103_165042	88828752174059362	OR42bL>Chrimson_72F11G>TRPA1	forward_paired
217	100	0.0	20211103_165042	88828752174059362	OR42bL>Chrimson_72F11G>TRPA1	forward_paired
218	100	0.0	20211103_165042	88828752174059362	OR42bL>Chrimson_72F11G>TRPA1	forward_paired
219	100	0.0	20211103_165042	88828752174059362	OR42bL>Chrimson_72F11G>TRPA1	forward_paired
220	100	1.0	20211103_165042	88828752174059362	OR42bL>Chrimson_72F11G>TRPA1	forward_paired
221	100	1.0	20211103_165042	88828752174059362	OR42bL>Chrimson_72F11G>TRPA1	forward_paired
222	100	1.0	20211103_165042	88828752174059362	OR42bL>Chrimson_72F11G>TRPA1	forward_paired
223	100	1.0	20211103_165042	88828752174059362	OR42bL>Chrimson_72F11G>TRPA1	forward_paired
224	100	1.0	20211103_165042	88828752174059362	OR42bL>Chrimson_72F11G>TRPA1	forward_paired
225	100	1.0	20211103_165042	88828752174059362	OR42bL>Chrimson_72F11G>TRPA1	forward_paired
226	100	1.0	20211103_165042	88828752174059362	OR42bL>Chrimson_72F11G>TRPA1	forward_paired
227	100	1.0	20211103_165042	88828752174059362	OR42bL>Chrimson_72F11G>TRPA1	forward_paired
228	100	1.0	20211103_165042	88828752174059362	OR42bL>Chrimson_72F11G>TRPA1	forward_paired
229	100	1.0	20211103_165042	88828752174059362	OR42bL>Chrimson_72F11G>TRPA1	forward_paired
230	100	1.0	20211103_165042	88828752174059362	OR42bL>Chrimson_72F11G>TRPA1	forward_paired
231	100	1.0	20211103_165042	88828752174059362	OR42bL>Chrimson_72F11G>TRPA1	forward_paired
232	100	1.0	20211103_165042	88828752174059362	OR42bL>Chrimson_72F11G>TRPA1	forward_paired
233	100	1.0	20211103_165042	88828752174059362	OR42bL>Chrimson_72F11G>TRPA1	forward_paired
234	100	1.0	20211103_165042	88828752174059362	OR42bL>Chrimson_72F11G>TRPA1	forward_paired
235	100	1.0	20211103_165042	88828752174059362	OR42bL>Chrimson_72F11G>TRPA1	forward_paired
236	100	1.0	20211103_165042	88828752174059362	OR42bL>Chrimson_72F11G>TRPA1	forward_paired
237	100	1.0	20211103_165042	88828752174059362	OR42bL>Chrimson_72F11G>TRPA1	forward_paired
238	100	1.0	20211103_165042	88828752174059362	OR42bL>Chrimson_72F11G>TRPA1	forward_paired
239	100	1.0	20211103_165042	88828752174059362	OR42bL>Chrimson_72F11G>TRPA1	forward_paired
240	100	2.0	20211103_165042	88828752174059362	OR42bL>Chrimson_72F11G>TRPA1	forward_paired
241	100	2.0	20211103_165042	88828752174059362	OR42bL>Chrimson_72F11G>TRPA1	forward_paired
242	100	2.0	20211103_165042	88828752174059362	OR42bL>Chrimson_72F11G>TRPA1	forward_paired
243	100	2.0	20211103_165042	88828752174059362	OR42bL>Chrimson_72F11G>TRPA1	forward_paired
244	100	2.0	20211103_165042	88828752174059362	OR42bL>Chrimson_72F11G>TRPA1	forward_paired
245	100	2.0	20211103_165042	88828752174059362	OR42bL>Chrimson_72F11G>TRPA1	forward_paired
246	100	2.0	20211103_165042	88828752174059362	OR42bL>Chrimson_72F11G>TRPA1	forward_paired
247	100	2.0	20211103_165042	88828752174059362	OR42bL>Chrimson_72F11G>TRPA1	forward_paired
248	100	2.0	20211103_165042	88828752174059362	OR42bL>Chrimson_72F11G>TRPA1	forward_paired
249	100	2.0	20211103_165042	88828752174059362	OR42bL>Chrimson_72F11G>TRPA1	forward_paired
250	100	2.0	20211103_165042	88828752174059362	OR42bL>Chrimson_72F11G>TRPA1	forward_paired
251	100	2.0	20211103_165042	88828752174059362	OR42bL>Chrimson_72F11G>TRPA1	forward_paired
252	100	2.0	20211103_165042	88828752174059362	OR42bL>Chrimson_72F11G>TRPA1	forward_paired
253	100	2.0	20211103_165042	88828752174059362	OR42bL>Chrimson_72F11G>TRPA1	forward_paired
254	100	2.0	20211103_165042	88828752174059362	OR42bL>Chrimson_72F11G>TRPA1	forward_paired
255	100	2.0	20211103_165042	88828752174059362	OR42bL>Chrimson_72F11G>TRPA1	forward_paired
256	100	2.0	20211103_165042	88828752174059362	OR42bL>Chrimson_72F11G>TRPA1	forward_paired
257	100	2.0	20211103_165042	88828752174059362	OR42bL>Chrimson_72F11G>TRPA1	forward_paired
258	100	2.0	20211103_165042	88828752174059362	OR42bL>Chrimson_72F11G>TRPA1	forward_paired
259	100	2.0	20211103_165042	88828752174059362	OR42bL>Chrimson_72F11G>TRPA1	forward_paired
260	100	3.0	20211103_165042	88828752174059362	OR42bL>Chrimson_72F11G>TRPA1	forward_paired
261	100	3.0	20211103_165042	88828752174059362	OR42bL>Chrimson_72F11G>TRPA1	forward_paired
262	100	3.0	20211103_165042	88828752174059362	OR42bL>Chrimson_72F11G>TRPA1	forward_paired
263	100	3.0	20211103_165042	88828752174059362	OR42bL>Chrimson_72F11G>TRPA1	forward_paired
264	100	3.0	20211103_165042	88828752174059362	OR42bL>Chrimson_72F11G>TRPA1	forward_paired
265	100	3.0	20211103_165042	88828752174059362	OR42bL>Chrimson_72F11G>TRPA1	forward_paired
266	100	3.0	20211103_165042	88828752174059362	OR42bL>Chrimson_72F11G>TRPA1	forward_paired
267	100	3.0	20211103_165042	88828752174059362	OR42bL>Chrimson_72F11G>TRPA1	forward_paired
268	100	3.0	20211103_165042	88828752174059362	OR42bL>Chrimson_72F11G>TRPA1	forward_paired
269	100	3.0	20211103_165042	88828752174059362	OR42bL>Chrimson_72F11G>TRPA1	forward_paired
270	100	3.0	20211103_165042	88828752174059362	OR42bL>Chrimson_72F11G>TRPA1	forward_paired
271	100	3.0	20211103_165042	88828752174059362	OR42bL>Chrimson_72F11G>TRPA1	forward_paired
272	100	3.0	20211103_165042	88828752174059362	OR42bL>Chrimson_72F11G>TRPA1	forward_paired
273	100	3.0	20211103_165042	88828752174059362	OR42bL>Chrimson_72F11G>TRPA1	forward_paired
274	100	3.0	20211103_165042	88828752174059362	OR42bL>Chrimson_72F11G>TRPA1	forward_paired
275	100	3.0	20211103_165042	88828752174059362	OR42bL>Chrimson_72F11G>TRPA1	forward_paired
276	100	3.0	20211103_165042	88828752174059362	OR42bL>Chrimson_72F11G>TRPA1	forward_paired
277	100	3.0	20211103_165042	88828752174059362	OR42bL>Chrimson_72F11G>TRPA1	forward_paired
278	100	3.0	20211103_165042	88828752174059362	OR42bL>Chrimson_72F11G>TRPA1	forward_paired
279	100	3.0	20211103_165042	88828752174059362	OR42bL>Chrimson_72F11G>TRPA1	forward_paired
280	100	4.0	20211103_165042	88828752174059362	OR42bL>Chrimson_72F11G>TRPA1	forward_paired
281	100	4.0	20211103_165042	88828752174059362	OR42bL>Chrimson_72F11G>TRPA1	forward_paired
282	100	4.0	20211103_165042	88828752174059362	OR42bL>Chrimson_72F11G>TRPA1	forward_paired
283	100	4.0	20211103_165042	88828752174059362	OR42bL>Chrimson_72F11G>TRPA1	forward_paired
284	100	4.0	20211103_165042	88828752174059362	OR42bL>Chrimson_72F11G>TRPA1	forward_paired
285	100	4.0	20211103_165042	88828752174059362	OR42bL>Chrimson_72F11G>TRPA1	forward_paired
286	100	4.0	20211103_165042	88828752174059362	OR42bL>Chrimson_72F11G>TRPA1	forward_paired
287	100	4.0	20211103_165042	88828752174059362	OR42bL>Chrimson_72F11G>TRPA1	forward_paired
288	100	4.0	20211103_165042	88828752174059362	OR42bL>Chrimson_72F11G>TRPA1	forward_paired
289	100	4.0	20211103_165042	88828752174059362	OR42bL>Chrimson_72F11G>TRPA1	forward_paired
290	100	4.0	20211103_165042	88828752174059362	OR42bL>Chrimson_72F11G>TRPA1	forward_paired
291	100	4.0	20211103_165042	88828752174059362	OR42bL>Chrimson_72F11G>TRPA1	forward_paired
292	100	4.0	20211103_165042	88828752174059362	OR42bL>Chrimson_72F11G>TRPA1	forward_paired
293	100	4.0	20211103_165042	88828752174059362	OR42bL>Chrimson_72F11G>TRPA1	forward_paired
294	100	4.0	20211103_165042	88828752174059362	OR42bL>Chrimson_72F11G>TRPA1	forward_paired
295	100	4.0	20211103_165042	88828752174059362	OR42bL>Chrimson_72F11G>TRPA1	forward_paired
296	100	4.0	20211103_165042	88828752174059362	OR42bL>Chrimson_72F11G>TRPA1	forward_paired
297	100	4.0	20211103_165042	88828752174059362	OR42bL>Chrimson_72F11G>TRPA1	forward_paired
298	100	4.0	20211103_165042	88828752174059362	OR42bL>Chrimson_72F11G>TRPA1	forward_paired
299	100	4.0	20211103_165042	88828752174059362	OR42bL>Chrimson_72F11G>TRPA1	forward_paired
300	100	5.0	20211103_165042	88828752174059362	OR42bL>Chrimson_72F11G>TRPA1	forward_paired
301	100	5.0	20211103_165042	88828752174059362	OR42bL>Chrimson_72F11G>TRPA1	forward_paired
302	100	5.0	20211103_165042	88828752174059362	OR42bL>Chrimson_72F11G>TRPA1	forward_paired
303	100	5.0	20211103_165042	88828752174059362	OR42bL>Chrimson_72F11G>TRPA1	forward_paired
304	100	5.0	20211103_165042	88828752174059362	OR42bL>Chrimson_72F11G>TRPA1	forward_paired
305	100	5.0	20211103_165042	88828752174059362	OR42bL>Chrimson_72F11G>TRPA1	forward_paired
306	100	5.0	20211103_165042	88828752174059362	OR42bL>Chrimson_72F11G>TRPA1	forward_paired
307	100	5.0	20211103_165042	88828752174059362	OR42bL>Chrimson_72F11G>TRPA1	forward_paired
308	100	5.0	20211103_165042	88828752174059362	OR42bL>Chrimson_72F11G>TRPA1	forward_paired
309	100	5.0	20211103_165042	88828752174059362	OR42bL>Chrimson_72F11G>TRPA1	forward_paired
310	100	5.0	20211103_165042	88828752174059362	OR42bL>Chrimson_72F11G>TRPA1	forward_paired
311	100	5.0	20211103_165042	88828752174059362	OR42bL>Chrimson_72F11G>TRPA1	forward_paired
312	100	5.0	20211103_165042	88828752174059362	OR42bL>Chrimson_72F11G>TRPA1	forward_paired
313	100	5.0	20211103_165042	88828752174059362	OR42bL>Chrimson_72F11G>TRPA1	forward_paired
314	100	5.0	20211103_165042	88828752174059362	OR42bL>Chrimson_72F11G>TRPA1	forward_paired
315	100	5.0	20211103_165042	88828752174059362	OR42bL>Chrimson_72F11G>TRPA1	forward_paired
316	100	5.0	20211103_165042	88828752174059362	OR42bL>Chrimson_72F11G>TRPA1	forward_paired
317	100	5.0	20211103_165042	88828752174059362	OR42bL>Chrimson_72F11G>TRPA1	forward_paired
318	100	5.0	20211103_165042	88828752174059362	OR42bL>Chrimson_72F11G>TRPA1	forward_paired
319	100	5.0	20211103_165042	88828752174059362	OR42bL>Chrimson_72F11G>TRPA1	forward_paired
320	100	6.0	20211103_165042	88828752174059362	OR42bL>Chrimson_72F11G>TRPA1	forward_paired
321	100	6.0	20211103_165042	88828752174059362	OR42bL>Chrimson_72F11G>TRPA1	forward_paired
322	0	6.0	20211103_165042	88828752174059362	OR42bL>Chrimson_72F11G>TRPA1	forward_paired
323	0	6.0	20211103_165042	88828752174059362	OR42bL>Chrimson_72F11G>TRPA1	forward_paired
324	0	6.0	20211103_165042	88828752174059362	OR42bL>Chrimson_72F11G>TRPA1	forward_paired
325	0	6.0	20211103_165042	88828752174059362	OR42bL>Chrimson_72F11G>TRPA1	forward_paired
326	0	6.0	20211103_165042	88828752174059362	OR42bL>Chrimson_72F11G>TRPA1	forward_paired
327	0	6.0	20211103_165042	88828752174059362	OR42bL>Chrimson_72F11G>TRPA1	forward_paired
328	0	6.0	20211103_165042	88828752174059362	OR42bL>Chrimson_72F11G>TRPA1	forward_paired
329	0	6.0	20211103_165042	88828752174059362	OR42bL>Chrimson_72F11G>TRPA1	forward_paired
330	0	6.0	20211103_165042	88828752174059362	OR42bL>Chrimson_72F11G>TRPA1	forward_paired
331	0	6.0	20211103_165042	88828752174059362	OR42bL>Chrimson_72F11G>TRPA1	forward_paired
332	100	6.0	20211103_165042	88828752174059362	OR42bL>Chrimson_72F11G>TRPA1	forward_paired
333	100	6.0	20211103_165042	88828752174059362	OR42bL>Chrimson_72F11G>TRPA1	forward_paired
334	100	6.0	20211103_165042	88828752174059362	OR42bL>Chrimson_72F11G>TRPA1	forward_paired
335	100	6.0	20211103_165042	88828752174059362	OR42bL>Chrimson_72F11G>TRPA1	forward_paired
336	100	6.0	20211103_165042	88828752174059362	OR42bL>Chrimson_72F11G>TRPA1	forward_paired
337	100	6.0	20211103_165042	88828752174059362	OR42bL>Chrimson_72F11G>TRPA1	forward_paired
338	100	6.0	20211103_165042	88828752174059362	OR42bL>Chrimson_72F11G>TRPA1	forward_paired
339	100	6.0	20211103_165042	88828752174059362	OR42bL>Chrimson_72F11G>TRPA1	forward_paired
340	100	7.0	20211103_165042	88828752174059362	OR42bL>Chrimson_72F11G>TRPA1	forward_paired
341	100	7.0	20211103_165042	88828752174059362	OR42bL>Chrimson_72F11G>TRPA1	forward_paired
342	100	7.0	20211103_165042	88828752174059362	OR42bL>Chrimson_72F11G>TRPA1	forward_paired
343	100	7.0	20211103_165042	88828752174059362	OR42bL>Chrimson_72F11G>TRPA1	forward_paired
344	0	7.0	20211103_165042	88828752174059362	OR42bL>Chrimson_72F11G>TRPA1	forward_paired
345	0	7.0	20211103_165042	88828752174059362	OR42bL>Chrimson_72F11G>TRPA1	forward_paired
346	0	7.0	20211103_165042	88828752174059362	OR42bL>Chrimson_72F11G>TRPA1	forward_paired
347	0	7.0	20211103_165042	88828752174059362	OR42bL>Chrimson_72F11G>TRPA1	forward_paired
348	0	7.0	20211103_165042	88828752174059362	OR42bL>Chrimson_72F11G>TRPA1	forward_paired
349	0	7.0	20211103_165042	88828752174059362	OR42bL>Chrimson_72F11G>TRPA1	forward_paired
350	0	7.0	20211103_165042	88828752174059362	OR42bL>Chrimson_72F11G>TRPA1	forward_paired
351	0	7.0	20211103_165042	88828752174059362	OR42bL>Chrimson_72F11G>TRPA1	forward_paired
352	0	7.0	20211103_165042	88828752174059362	OR42bL>Chrimson_72F11G>TRPA1	forward_paired
353	0	7.0	20211103_165042	88828752174059362	OR42bL>Chrimson_72F11G>TRPA1	forward_paired
354	0	7.0	20211103_165042	88828752174059362	OR42bL>Chrimson_72F11G>TRPA1	forward_paired
355	0	7.0	20211103_165042	88828752174059362	OR42bL>Chrimson_72F11G>TRPA1	forward_paired
356	0	7.0	20211103_165042	88828752174059362	OR42bL>Chrimson_72F11G>TRPA1	forward_paired
357	0	7.0	20211103_165042	88828752174059362	OR42bL>Chrimson_72F11G>TRPA1	forward_paired
358	0	7.0	20211103_165042	88828752174059362	OR42bL>Chrimson_72F11G>TRPA1	forward_paired
359	0	7.0	20211103_165042	88828752174059362	OR42bL>Chrimson_72F11G>TRPA1	forward_paired
360	0	8.0	20211103_165042	88828752174059362	OR42bL>Chrimson_72F11G>TRPA1	forward_paired
361	0	8.0	20211103_165042	88828752174059362	OR42bL>Chrimson_72F11G>TRPA1	forward_paired
362	0	8.0	20211103_165042	88828752174059362	OR42bL>Chrimson_72F11G>TRPA1	forward_paired
363	0	8.0	20211103_165042	88828752174059362	OR42bL>Chrimson_72F11G>TRPA1	forward_paired
364	0	8.0	20211103_165042	88828752174059362	OR42bL>Chrimson_72F11G>TRPA1	forward_paired
365	0	8.0	20211103_165042	88828752174059362	OR42bL>Chrimson_72F11G>TRPA1	forward_paired
366	0	8.0	20211103_165042	88828752174059362	OR42bL>Chrimson_72F11G>TRPA1	forward_paired
367	0	8.0	20211103_165042	88828752174059362	OR42bL>Chrimson_72F11G>TRPA1	forward_paired
368	0	8.0	20211103_165042	88828752174059362	OR42bL>Chrimson_72F11G>TRPA1	forward_paired
369	0	8.0	20211103_165042	88828752174059362	OR42bL>Chrimson_72F11G>TRPA1	forward_paired
370	0	8.0	20211103_165042	88828752174059362	OR42bL>Chrimson_72F11G>TRPA1	forward_paired
371	0	8.0	20211103_165042	88828752174059362	OR42bL>Chrimson_72F11G>TRPA1	forward_paired
372	0	8.0	20211103_165042	88828752174059362	OR42bL>Chrimson_72F11G>TRPA1	forward_paired
373	0	8.0	20211103_165042	88828752174059362	OR42bL>Chrimson_72F11G>TRPA1	forward_paired
374	0	8.0	20211103_165042	88828752174059362	OR42bL>Chrimson_72F11G>TRPA1	forward_paired
375	0	8.0	20211103_165042	88828752174059362	OR42bL>Chrimson_72F11G>TRPA1	forward_paired
376	0	8.0	20211103_165042	88828752174059362	OR42bL>Chrimson_72F11G>TRPA1	forward_paired
377	0	8.0	20211103_165042	88828752174059362	OR42bL>Chrimson_72F11G>TRPA1	forward_paired
378	0	8.0	20211103_165042	88828752174059362	OR42bL>Chrimson_72F11G>TRPA1	forward_paired
379	0	8.0	20211103_165042	88828752174059362	OR42bL>Chrimson_72F11G>TRPA1	forward_paired
380	0	9.0	20211103_165042	88828752174059362	OR42bL>Chrimson_72F11G>TRPA1	forward_paired
381	0	9.0	20211103_165042	88828752174059362	OR42bL>Chrimson_72F11G>TRPA1	forward_paired
382	0	9.0	20211103_165042	88828752174059362	OR42bL>Chrimson_72F11G>TRPA1	forward_paired
383	0	9.0	20211103_165042	88828752174059362	OR42bL>Chrimson_72F11G>TRPA1	forward_paired
384	0	9.0	20211103_165042	88828752174059362	OR42bL>Chrimson_72F11G>TRPA1	forward_paired
385	0	9.0	20211103_165042	88828752174059362	OR42bL>Chrimson_72F11G>TRPA1	forward_paired
386	0	9.0	20211103_165042	88828752174059362	OR42bL>Chrimson_72F11G>TRPA1	forward_paired
387	0	9.0	20211103_165042	88828752174059362	OR42bL>Chrimson_72F11G>TRPA1	forward_paired
388	0	9.0	20211103_165042	88828752174059362	OR42bL>Chrimson_72F11G>TRPA1	forward_paired
389	0	9.0	20211103_165042	88828752174059362	OR42bL>Chrimson_72F11G>TRPA1	forward_paired
390	0	9.0	20211103_165042	88828752174059362	OR42bL>Chrimson_72F11G>TRPA1	forward_paired
391	0	9.0	20211103_165042	88828752174059362	OR42bL>Chrimson_72F11G>TRPA1	forward_paired
392	0	9.0	20211103_165042	88828752174059362	OR42bL>Chrimson_72F11G>TRPA1	forward_paired
393	0	9.0	20211103_165042	88828752174059362	OR42bL>Chrimson_72F11G>TRPA1	forward_paired
394	0	9.0	20211103_165042	88828752174059362	OR42bL>Chrimson_72F11G>TRPA1	forward_paired
395	0	9.0	20211103_165042	88828752174059362	OR42bL>Chrimson_72F11G>TRPA1	forward_paired
396	0	9.0	20211103_165042	88828752174059362	OR42bL>Chrimson_72F11G>TRPA1	forward_paired
397	0	9.0	20211103_165042	88828752174059362	OR42bL>Chrimson_72F11G>TRPA1	forward_paired
398	100	9.0	20211103_165042	88828752174059362	OR42bL>Chrimson_72F11G>TRPA1	forward_paired
399	100	9.0	20211103_165042	88828752174059362	OR42bL>Chrimson_72F11G>TRPA1	forward_paired
400	100	10.0	20211103_165042	88828752174059362	OR42bL>Chrimson_72F11G>TRPA1	forward_paired
401	100	10.0	20211103_165042	88828752174059362	OR42bL>Chrimson_72F11G>TRPA1	forward_paired
402	100	10.0	20211103_165042	88828752174059362	OR42bL>Chrimson_72F11G>TRPA1	forward_paired
403	100	10.0	20211103_165042	88828752174059362	OR42bL>Chrimson_72F11G>TRPA1	forward_paired
404	100	10.0	20211103_165042	88828752174059362	OR42bL>Chrimson_72F11G>TRPA1	forward_paired
405	100	10.0	20211103_165042	88828752174059362	OR42bL>Chrimson_72F11G>TRPA1	forward_paired
406	100	10.0	20211103_165042	88828752174059362	OR42bL>Chrimson_72F11G>TRPA1	forward_paired
407	100	10.0	20211103_165042	88828752174059362	OR42bL>Chrimson_72F11G>TRPA1	forward_paired
408	100	10.0	20211103_165042	88828752174059362	OR42bL>Chrimson_72F11G>TRPA1	forward_paired
409	100	10.0	20211103_165042	88828752174059362	OR42bL>Chrimson_72F11G>TRPA1	forward_paired
410	100	10.0	20211103_165042	88828752174059362	OR42bL>Chrimson_72F11G>TRPA1	forward_paired
411	100	10.0	20211103_165042	88828752174059362	OR42bL>Chrimson_72F11G>TRPA1	forward_paired
412	100	10.0	20211103_165042	88828752174059362	OR42bL>Chrimson_72F11G>TRPA1	forward_paired
413	100	10.0	20211103_165042	88828752174059362	OR42bL>Chrimson_72F11G>TRPA1	forward_paired
414	100	10.0	20211103_165042	88828752174059362	OR42bL>Chrimson_72F11G>TRPA1	forward_paired
415	100	10.0	20211103_165042	88828752174059362	OR42bL>Chrimson_72F11G>TRPA1	forward_paired
416	100	10.0	20211103_165042	88828752174059362	OR42bL>Chrimson_72F11G>TRPA1	forward_paired
417	100	10.0	20211103_165042	88828752174059362	OR42bL>Chrimson_72F11G>TRPA1	forward_paired
418	100	10.0	20211103_165042	88828752174059362	OR42bL>Chrimson_72F11G>TRPA1	forward_paired
419	100	10.0	20211103_165042	88828752174059362	OR42bL>Chrimson_72F11G>TRPA1	forward_paired
420	100	11.0	20211103_165042	88828752174059362	OR42bL>Chrimson_72F11G>TRPA1	forward_paired
421	100	11.0	20211103_165042	88828752174059362	OR42bL>Chrimson_72F11G>TRPA1	forward_paired
422	100	11.0	20211103_165042	88828752174059362	OR42bL>Chrimson_72F11G>TRPA1	forward_paired
423	100	11.0	20211103_165042	88828752174059362	OR42bL>Chrimson_72F11G>TRPA1	forward_paired
424	100	11.0	20211103_165042	88828752174059362	OR42bL>Chrimson_72F11G>TRPA1	forward_paired
425	100	11.0	20211103_165042	88828752174059362	OR42bL>Chrimson_72F11G>TRPA1	forward_paired
426	100	11.0	20211103_165042	88828752174059362	OR42bL>Chrimson_72F11G>TRPA1	forward_paired
427	100	11.0	20211103_165042	88828752174059362	OR42bL>Chrimson_72F11G>TRPA1	forward_paired
428	100	11.0	20211103_165042	88828752174059362	OR42bL>Chrimson_72F11G>TRPA1	forward_paired
429	100	11.0	20211103_165042	88828752174059362	OR42bL>Chrimson_72F11G>TRPA1	forward_paired
430	100	11.0	20211103_165042	88828752174059362	OR42bL>Chrimson_72F11G>TRPA1	forward_paired
431	100	11.0	20211103_165042	88828752174059362	OR42bL>Chrimson_72F11G>TRPA1	forward_paired
432	100	11.0	20211103_165042	88828752174059362	OR42bL>Chrimson_72F11G>TRPA1	forward_paired
433	100	11.0	20211103_165042	88828752174059362	OR42bL>Chrimson_72F11G>TRPA1	forward_paired
434	100	11.0	20211103_165042	88828752174059362	OR42bL>Chrimson_72F11G>TRPA1	forward_paired
435	100	11.0	20211103_165042	88828752174059362	OR42bL>Chrimson_72F11G>TRPA1	forward_paired
436	100	11.0	20211103_165042	88828752174059362	OR42bL>Chrimson_72F11G>TRPA1	forward_paired
437	100	11.0	20211103_165042	88828752174059362	OR42bL>Chrimson_72F11G>TRPA1	forward_paired
438	100	11.0	20211103_165042	88828752174059362	OR42bL>Chrimson_72F11G>TRPA1	forward_paired
439	100	11.0	20211103_165042	88828752174059362	OR42bL>Chrimson_72F11G>TRPA1	forward_paired
440	100	12.0	20211103_165042	88828752174059362	OR42bL>Chrimson_72F11G>TRPA1	forward_paired
441	100	12.0	20211103_165042	88828752174059362	OR42bL>Chrimson_72F11G>TRPA1	forward_paired
442	100	12.0	20211103_165042	88828752174059362	OR42bL>Chrimson_72F11G>TRPA1	forward_paired
443	100	12.0	20211103_165042	88828752174059362	OR42bL>Chrimson_72F11G>TRPA1	forward_paired
444	100	12.0	20211103_165042	88828752174059362	OR42bL>Chrimson_72F11G>TRPA1	forward_paired
445	100	12.0	20211103_165042	88828752174059362	OR42bL>Chrimson_72F11G>TRPA1	forward_paired
446	100	12.0	20211103_165042	88828752174059362	OR42bL>Chrimson_72F11G>TRPA1	forward_paired
447	100	12.0	20211103_165042	88828752174059362	OR42bL>Chrimson_72F11G>TRPA1	forward_paired
448	100	12.0	20211103_165042	88828752174059362	OR42bL>Chrimson_72F11G>TRPA1	forward_paired
449	100	12.0	20211103_165042	88828752174059362	OR42bL>Chrimson_72F11G>TRPA1	forward_paired
450	100	12.0	20211103_165042	88828752174059362	OR42bL>Chrimson_72F11G>TRPA1	forward_paired
451	100	12.0	20211103_165042	88828752174059362	OR42bL>Chrimson_72F11G>TRPA1	forward_paired
452	100	12.0	20211103_165042	88828752174059362	OR42bL>Chrimson_72F11G>TRPA1	forward_paired
453	100	12.0	20211103_165042	88828752174059362	OR42bL>Chrimson_72F11G>TRPA1	forward_paired
454	100	12.0	20211103_165042	88828752174059362	OR42bL>Chrimson_72F11G>TRPA1	forward_paired
455	100	12.0	20211103_165042	88828752174059362	OR42bL>Chrimson_72F11G>TRPA1	forward_paired
456	100	12.0	20211103_165042	88828752174059362	OR42bL>Chrimson_72F11G>TRPA1	forward_paired
457	100	12.0	20211103_165042	88828752174059362	OR42bL>Chrimson_72F11G>TRPA1	forward_paired
458	100	12.0	20211103_165042	88828752174059362	OR42bL>Chrimson_72F11G>TRPA1	forward_paired
459	100	12.0	20211103_165042	88828752174059362	OR42bL>Chrimson_72F11G>TRPA1	forward_paired
460	100	13.0	20211103_165042	88828752174059362	OR42bL>Chrimson_72F11G>TRPA1	forward_paired
461	100	13.0	20211103_165042	88828752174059362	OR42bL>Chrimson_72F11G>TRPA1	forward_paired
462	100	13.0	20211103_165042	88828752174059362	OR42bL>Chrimson_72F11G>TRPA1	forward_paired
463	100	13.0	20211103_165042	88828752174059362	OR42bL>Chrimson_72F11G>TRPA1	forward_paired
464	0	13.0	20211103_165042	88828752174059362	OR42bL>Chrimson_72F11G>TRPA1	forward_paired
465	0	13.0	20211103_165042	88828752174059362	OR42bL>Chrimson_72F11G>TRPA1	forward_paired
466	0	13.0	20211103_165042	88828752174059362	OR42bL>Chrimson_72F11G>TRPA1	forward_paired
467	0	13.0	20211103_165042	88828752174059362	OR42bL>Chrimson_72F11G>TRPA1	forward_paired
468	0	13.0	20211103_165042	88828752174059362	OR42bL>Chrimson_72F11G>TRPA1	forward_paired
469	0	13.0	20211103_165042	88828752174059362	OR42bL>Chrimson_72F11G>TRPA1	forward_paired
470	0	13.0	20211103_165042	88828752174059362	OR42bL>Chrimson_72F11G>TRPA1	forward_paired
471	0	13.0	20211103_165042	88828752174059362	OR42bL>Chrimson_72F11G>TRPA1	forward_paired
472	0	13.0	20211103_165042	88828752174059362	OR42bL>Chrimson_72F11G>TRPA1	forward_paired
473	0	13.0	20211103_165042	88828752174059362	OR42bL>Chrimson_72F11G>TRPA1	forward_paired
474	0	13.0	20211103_165042	88828752174059362	OR42bL>Chrimson_72F11G>TRPA1	forward_paired
475	0	13.0	20211103_165042	88828752174059362	OR42bL>Chrimson_72F11G>TRPA1	forward_paired
476	0	13.0	20211103_165042	88828752174059362	OR42bL>Chrimson_72F11G>TRPA1	forward_paired
477	0	13.0	20211103_165042	88828752174059362	OR42bL>Chrimson_72F11G>TRPA1	forward_paired
478	0	13.0	20211103_165042	88828752174059362	OR42bL>Chrimson_72F11G>TRPA1	forward_paired
479	0	13.0	20211103_165042	88828752174059362	OR42bL>Chrimson_72F11G>TRPA1	forward_paired
480	0	14.0	20211103_165042	88828752174059362	OR42bL>Chrimson_72F11G>TRPA1	forward_paired
481	0	14.0	20211103_165042	88828752174059362	OR42bL>Chrimson_72F11G>TRPA1	forward_paired
482	0	14.0	20211103_165042	88828752174059362	OR42bL>Chrimson_72F11G>TRPA1	forward_paired
483	0	14.0	20211103_165042	88828752174059362	OR42bL>Chrimson_72F11G>TRPA1	forward_paired
484	0	14.0	20211103_165042	88828752174059362	OR42bL>Chrimson_72F11G>TRPA1	forward_paired
485	0	14.0	20211103_165042	88828752174059362	OR42bL>Chrimson_72F11G>TRPA1	forward_paired
486	0	14.0	20211103_165042	88828752174059362	OR42bL>Chrimson_72F11G>TRPA1	forward_paired
487	0	14.0	20211103_165042	88828752174059362	OR42bL>Chrimson_72F11G>TRPA1	forward_paired
488	0	14.0	20211103_165042	88828752174059362	OR42bL>Chrimson_72F11G>TRPA1	forward_paired
489	0	14.0	20211103_165042	88828752174059362	OR42bL>Chrimson_72F11G>TRPA1	forward_paired
490	0	14.0	20211103_165042	88828752174059362	OR42bL>Chrimson_72F11G>TRPA1	forward_paired
491	0	14.0	20211103_165042	88828752174059362	OR42bL>Chrimson_72F11G>TRPA1	forward_paired
492	0	14.0	20211103_165042	88828752174059362	OR42bL>Chrimson_72F11G>TRPA1	forward_paired
493	0	14.0	20211103_165042	88828752174059362	OR42bL>Chrimson_72F11G>TRPA1	forward_paired
494	0	14.0	20211103_165042	88828752174059362	OR42bL>Chrimson_72F11G>TRPA1	forward_paired
495	0	14.0	20211103_165042	88828752174059362	OR42bL>Chrimson_72F11G>TRPA1	forward_paired
496	0	14.0	20211103_165042	88828752174059362	OR42bL>Chrimson_72F11G>TRPA1	forward_paired
497	0	14.0	20211103_165042	88828752174059362	OR42bL>Chrimson_72F11G>TRPA1	forward_paired
498	0	14.0	20211103_165042	88828752174059362	OR42bL>Chrimson_72F11G>TRPA1	forward_paired
499	0	14.0	20211103_165042	88828752174059362	OR42bL>Chrimson_72F11G>TRPA1	forward_paired
500	0	15.0	20211103_165042	88828752174059362	OR42bL>Chrimson_72F11G>TRPA1	forward_paired
501	0	15.0	20211103_165042	88828752174059362	OR42bL>Chrimson_72F11G>TRPA1	forward_paired
502	0	15.0	20211103_165042	88828752174059362	OR42bL>Chrimson_72F11G>TRPA1	forward_paired
503	0	15.0	20211103_165042	88828752174059362	OR42bL>Chrimson_72F11G>TRPA1	forward_paired
504	0	15.0	20211103_165042	88828752174059362	OR42bL>Chrimson_72F11G>TRPA1	forward_paired
505	0	15.0	20211103_165042	88828752174059362	OR42bL>Chrimson_72F11G>TRPA1	forward_paired
506	0	15.0	20211103_165042	88828752174059362	OR42bL>Chrimson_72F11G>TRPA1	forward_paired
507	0	15.0	20211103_165042	88828752174059362	OR42bL>Chrimson_72F11G>TRPA1	forward_paired
508	0	15.0	20211103_165042	88828752174059362	OR42bL>Chrimson_72F11G>TRPA1	forward_paired
509	0	15.0	20211103_165042	88828752174059362	OR42bL>Chrimson_72F11G>TRPA1	forward_paired
510	0	15.0	20211103_165042	88828752174059362	OR42bL>Chrimson_72F11G>TRPA1	forward_paired
511	0	15.0	20211103_165042	88828752174059362	OR42bL>Chrimson_72F11G>TRPA1	forward_paired
512	0	15.0	20211103_165042	88828752174059362	OR42bL>Chrimson_72F11G>TRPA1	forward_paired
513	0	15.0	20211103_165042	88828752174059362	OR42bL>Chrimson_72F11G>TRPA1	forward_paired
514	0	15.0	20211103_165042	88828752174059362	OR42bL>Chrimson_72F11G>TRPA1	forward_paired
515	0	15.0	20211103_165042	88828752174059362	OR42bL>Chrimson_72F11G>TRPA1	forward_paired
516	0	15.0	20211103_165042	88828752174059362	OR42bL>Chrimson_72F11G>TRPA1	forward_paired
517	0	15.0	20211103_165042	88828752174059362	OR42bL>Chrimson_72F11G>TRPA1	forward_paired
518	0	15.0	20211103_165042	88828752174059362	OR42bL>Chrimson_72F11G>TRPA1	forward_paired
519	0	15.0	20211103_165042	88828752174059362	OR42bL>Chrimson_72F11G>TRPA1	forward_paired
520	0	16.0	20211103_165042	88828752174059362	OR42bL>Chrimson_72F11G>TRPA1	forward_paired
521	0	16.0	20211103_165042	88828752174059362	OR42bL>Chrimson_72F11G>TRPA1	forward_paired
522	0	16.0	20211103_165042	88828752174059362	OR42bL>Chrimson_72F11G>TRPA1	forward_paired
523	0	16.0	20211103_165042	88828752174059362	OR42bL>Chrimson_72F11G>TRPA1	forward_paired
524	0	16.0	20211103_165042	88828752174059362	OR42bL>Chrimson_72F11G>TRPA1	forward_paired
525	100	16.0	20211103_165042	88828752174059362	OR42bL>Chrimson_72F11G>TRPA1	forward_paired
526	100	16.0	20211103_165042	88828752174059362	OR42bL>Chrimson_72F11G>TRPA1	forward_paired
527	100	16.0	20211103_165042	88828752174059362	OR42bL>Chrimson_72F11G>TRPA1	forward_paired
528	100	16.0	20211103_165042	88828752174059362	OR42bL>Chrimson_72F11G>TRPA1	forward_paired
529	100	16.0	20211103_165042	88828752174059362	OR42bL>Chrimson_72F11G>TRPA1	forward_paired
530	100	16.0	20211103_165042	88828752174059362	OR42bL>Chrimson_72F11G>TRPA1	forward_paired
531	100	16.0	20211103_165042	88828752174059362	OR42bL>Chrimson_72F11G>TRPA1	forward_paired
532	100	16.0	20211103_165042	88828752174059362	OR42bL>Chrimson_72F11G>TRPA1	forward_paired
533	100	16.0	20211103_165042	88828752174059362	OR42bL>Chrimson_72F11G>TRPA1	forward_paired
534	100	16.0	20211103_165042	88828752174059362	OR42bL>Chrimson_72F11G>TRPA1	forward_paired
535	100	16.0	20211103_165042	88828752174059362	OR42bL>Chrimson_72F11G>TRPA1	forward_paired
536	100	16.0	20211103_165042	88828752174059362	OR42bL>Chrimson_72F11G>TRPA1	forward_paired
537	100	16.0	20211103_165042	88828752174059362	OR42bL>Chrimson_72F11G>TRPA1	forward_paired
538	100	16.0	20211103_165042	88828752174059362	OR42bL>Chrimson_72F11G>TRPA1	forward_paired
539	100	16.0	20211103_165042	88828752174059362	OR42bL>Chrimson_72F11G>TRPA1	forward_paired
540	100	17.0	20211103_165042	88828752174059362	OR42bL>Chrimson_72F11G>TRPA1	forward_paired
541	100	17.0	20211103_165042	88828752174059362	OR42bL>Chrimson_72F11G>TRPA1	forward_paired
542	100	17.0	20211103_165042	88828752174059362	OR42bL>Chrimson_72F11G>TRPA1	forward_paired
543	100	17.0	20211103_165042	88828752174059362	OR42bL>Chrimson_72F11G>TRPA1	forward_paired
544	100	17.0	20211103_165042	88828752174059362	OR42bL>Chrimson_72F11G>TRPA1	forward_paired
545	100	17.0	20211103_165042	88828752174059362	OR42bL>Chrimson_72F11G>TRPA1	forward_paired
546	100	17.0	20211103_165042	88828752174059362	OR42bL>Chrimson_72F11G>TRPA1	forward_paired
547	100	17.0	20211103_165042	88828752174059362	OR42bL>Chrimson_72F11G>TRPA1	forward_paired
548	100	17.0	20211103_165042	88828752174059362	OR42bL>Chrimson_72F11G>TRPA1	forward_paired
549	100	17.0	20211103_165042	88828752174059362	OR42bL>Chrimson_72F11G>TRPA1	forward_paired
550	100	17.0	20211103_165042	88828752174059362	OR42bL>Chrimson_72F11G>TRPA1	forward_paired
551	100	17.0	20211103_165042	88828752174059362	OR42bL>Chrimson_72F11G>TRPA1	forward_paired
552	100	17.0	20211103_165042	88828752174059362	OR42bL>Chrimson_72F11G>TRPA1	forward_paired
553	100	17.0	20211103_165042	88828752174059362	OR42bL>Chrimson_72F11G>TRPA1	forward_paired
554	100	17.0	20211103_165042	88828752174059362	OR42bL>Chrimson_72F11G>TRPA1	forward_paired
555	100	17.0	20211103_165042	88828752174059362	OR42bL>Chrimson_72F11G>TRPA1	forward_paired
556	100	17.0	20211103_165042	88828752174059362	OR42bL>Chrimson_72F11G>TRPA1	forward_paired
557	100	17.0	20211103_165042	88828752174059362	OR42bL>Chrimson_72F11G>TRPA1	forward_paired
558	100	17.0	20211103_165042	88828752174059362	OR42bL>Chrimson_72F11G>TRPA1	forward_paired
559	100	17.0	20211103_165042	88828752174059362	OR42bL>Chrimson_72F11G>TRPA1	forward_paired
560	100	18.0	20211103_165042	88828752174059362	OR42bL>Chrimson_72F11G>TRPA1	forward_paired
561	100	18.0	20211103_165042	88828752174059362	OR42bL>Chrimson_72F11G>TRPA1	forward_paired
562	100	18.0	20211103_165042	88828752174059362	OR42bL>Chrimson_72F11G>TRPA1	forward_paired
563	100	18.0	20211103_165042	88828752174059362	OR42bL>Chrimson_72F11G>TRPA1	forward_paired
564	100	18.0	20211103_165042	88828752174059362	OR42bL>Chrimson_72F11G>TRPA1	forward_paired
565	100	18.0	20211103_165042	88828752174059362	OR42bL>Chrimson_72F11G>TRPA1	forward_paired
566	100	18.0	20211103_165042	88828752174059362	OR42bL>Chrimson_72F11G>TRPA1	forward_paired
567	100	18.0	20211103_165042	88828752174059362	OR42bL>Chrimson_72F11G>TRPA1	forward_paired
568	100	18.0	20211103_165042	88828752174059362	OR42bL>Chrimson_72F11G>TRPA1	forward_paired
569	100	18.0	20211103_165042	88828752174059362	OR42bL>Chrimson_72F11G>TRPA1	forward_paired
570	100	18.0	20211103_165042	88828752174059362	OR42bL>Chrimson_72F11G>TRPA1	forward_paired
571	100	18.0	20211103_165042	88828752174059362	OR42bL>Chrimson_72F11G>TRPA1	forward_paired
572	100	18.0	20211103_165042	88828752174059362	OR42bL>Chrimson_72F11G>TRPA1	forward_paired
573	100	18.0	20211103_165042	88828752174059362	OR42bL>Chrimson_72F11G>TRPA1	forward_paired
574	100	18.0	20211103_165042	88828752174059362	OR42bL>Chrimson_72F11G>TRPA1	forward_paired
575	100	18.0	20211103_165042	88828752174059362	OR42bL>Chrimson_72F11G>TRPA1	forward_paired
576	100	18.0	20211103_165042	88828752174059362	OR42bL>Chrimson_72F11G>TRPA1	forward_paired
577	100	18.0	20211103_165042	88828752174059362	OR42bL>Chrimson_72F11G>TRPA1	forward_paired
578	100	18.0	20211103_165042	88828752174059362	OR42bL>Chrimson_72F11G>TRPA1	forward_paired
579	100	18.0	20211103_165042	88828752174059362	OR42bL>Chrimson_72F11G>TRPA1	forward_paired
580	100	19.0	20211103_165042	88828752174059362	OR42bL>Chrimson_72F11G>TRPA1	forward_paired
581	100	19.0	20211103_165042	88828752174059362	OR42bL>Chrimson_72F11G>TRPA1	forward_paired
582	0	19.0	20211103_165042	88828752174059362	OR42bL>Chrimson_72F11G>TRPA1	forward_paired
583	0	19.0	20211103_165042	88828752174059362	OR42bL>Chrimson_72F11G>TRPA1	forward_paired
584	0	19.0	20211103_165042	88828752174059362	OR42bL>Chrimson_72F11G>TRPA1	forward_paired
585	0	19.0	20211103_165042	88828752174059362	OR42bL>Chrimson_72F11G>TRPA1	forward_paired
586	0	19.0	20211103_165042	88828752174059362	OR42bL>Chrimson_72F11G>TRPA1	forward_paired
587	0	19.0	20211103_165042	88828752174059362	OR42bL>Chrimson_72F11G>TRPA1	forward_paired
588	0	19.0	20211103_165042	88828752174059362	OR42bL>Chrimson_72F11G>TRPA1	forward_paired
589	0	19.0	20211103_165042	88828752174059362	OR42bL>Chrimson_72F11G>TRPA1	forward_paired
590	0	19.0	20211103_165042	88828752174059362	OR42bL>Chrimson_72F11G>TRPA1	forward_paired
591	0	19.0	20211103_165042	88828752174059362	OR42bL>Chrimson_72F11G>TRPA1	forward_paired
592	0	19.0	20211103_165042	88828752174059362	OR42bL>Chrimson_72F11G>TRPA1	forward_paired
593	0	19.0	20211103_165042	88828752174059362	OR42bL>Chrimson_72F11G>TRPA1	forward_paired
594	0	19.0	20211103_165042	88828752174059362	OR42bL>Chrimson_72F11G>TRPA1	forward_paired
595	0	19.0	20211103_165042	88828752174059362	OR42bL>Chrimson_72F11G>TRPA1	forward_paired
596	0	19.0	20211103_165042	88828752174059362	OR42bL>Chrimson_72F11G>TRPA1	forward_paired
597	0	19.0	20211103_165042	88828752174059362	OR42bL>Chrimson_72F11G>TRPA1	forward_paired
598	0	19.0	20211103_165042	88828752174059362	OR42bL>Chrimson_72F11G>TRPA1	forward_paired
599	0	19.0	20211103_165042	88828752174059362	OR42bL>Chrimson_72F11G>TRPA1	forward_paired
600	0	20.0	20211103_165042	88828752174059362	OR42bL>Chrimson_72F11G>TRPA1	forward_paired
601	0	20.0	20211103_165042	88828752174059362	OR42bL>Chrimson_72F11G>TRPA1	forward_paired
602	0	20.0	20211103_165042	88828752174059362	OR42bL>Chrimson_72F11G>TRPA1	forward_paired
603	0	20.0	20211103_165042	88828752174059362	OR42bL>Chrimson_72F11G>TRPA1	forward_paired
604	0	20.0	20211103_165042	88828752174059362	OR42bL>Chrimson_72F11G>TRPA1	forward_paired
605	0	20.0	20211103_165042	88828752174059362	OR42bL>Chrimson_72F11G>TRPA1	forward_paired
606	0	20.0	20211103_165042	88828752174059362	OR42bL>Chrimson_72F11G>TRPA1	forward_paired
607	0	20.0	20211103_165042	88828752174059362	OR42bL>Chrimson_72F11G>TRPA1	forward_paired
608	0	20.0	20211103_165042	88828752174059362	OR42bL>Chrimson_72F11G>TRPA1	forward_paired
609	0	20.0	20211103_165042	88828752174059362	OR42bL>Chrimson_72F11G>TRPA1	forward_paired
610	0	20.0	20211103_165042	88828752174059362	OR42bL>Chrimson_72F11G>TRPA1	forward_paired
611	0	20.0	20211103_165042	88828752174059362	OR42bL>Chrimson_72F11G>TRPA1	forward_paired
612	0	20.0	20211103_165042	88828752174059362	OR42bL>Chrimson_72F11G>TRPA1	forward_paired
613	100	20.0	20211103_165042	88828752174059362	OR42bL>Chrimson_72F11G>TRPA1	forward_paired
614	100	20.0	20211103_165042	88828752174059362	OR42bL>Chrimson_72F11G>TRPA1	forward_paired
615	100	20.0	20211103_165042	88828752174059362	OR42bL>Chrimson_72F11G>TRPA1	forward_paired
616	100	20.0	20211103_165042	88828752174059362	OR42bL>Chrimson_72F11G>TRPA1	forward_paired
617	100	20.0	20211103_165042	88828752174059362	OR42bL>Chrimson_72F11G>TRPA1	forward_paired
618	100	20.0	20211103_165042	88828752174059362	OR42bL>Chrimson_72F11G>TRPA1	forward_paired
619	100	20.0	20211103_165042	88828752174059362	OR42bL>Chrimson_72F11G>TRPA1	forward_paired
620	100	21.0	20211103_165042	88828752174059362	OR42bL>Chrimson_72F11G>TRPA1	forward_paired
621	100	21.0	20211103_165042	88828752174059362	OR42bL>Chrimson_72F11G>TRPA1	forward_paired
622	100	21.0	20211103_165042	88828752174059362	OR42bL>Chrimson_72F11G>TRPA1	forward_paired
623	100	21.0	20211103_165042	88828752174059362	OR42bL>Chrimson_72F11G>TRPA1	forward_paired
624	100	21.0	20211103_165042	88828752174059362	OR42bL>Chrimson_72F11G>TRPA1	forward_paired
625	100	21.0	20211103_165042	88828752174059362	OR42bL>Chrimson_72F11G>TRPA1	forward_paired
626	0	21.0	20211103_165042	88828752174059362	OR42bL>Chrimson_72F11G>TRPA1	forward_paired
627	0	21.0	20211103_165042	88828752174059362	OR42bL>Chrimson_72F11G>TRPA1	forward_paired
628	0	21.0	20211103_165042	88828752174059362	OR42bL>Chrimson_72F11G>TRPA1	forward_paired
629	0	21.0	20211103_165042	88828752174059362	OR42bL>Chrimson_72F11G>TRPA1	forward_paired
630	0	21.0	20211103_165042	88828752174059362	OR42bL>Chrimson_72F11G>TRPA1	forward_paired
631	0	21.0	20211103_165042	88828752174059362	OR42bL>Chrimson_72F11G>TRPA1	forward_paired
632	0	21.0	20211103_165042	88828752174059362	OR42bL>Chrimson_72F11G>TRPA1	forward_paired
633	0	21.0	20211103_165042	88828752174059362	OR42bL>Chrimson_72F11G>TRPA1	forward_paired
634	0	21.0	20211103_165042	88828752174059362	OR42bL>Chrimson_72F11G>TRPA1	forward_paired
635	0	21.0	20211103_165042	88828752174059362	OR42bL>Chrimson_72F11G>TRPA1	forward_paired
636	0	21.0	20211103_165042	88828752174059362	OR42bL>Chrimson_72F11G>TRPA1	forward_paired
637	0	21.0	20211103_165042	88828752174059362	OR42bL>Chrimson_72F11G>TRPA1	forward_paired
638	0	21.0	20211103_165042	88828752174059362	OR42bL>Chrimson_72F11G>TRPA1	forward_paired
639	100	21.0	20211103_165042	88828752174059362	OR42bL>Chrimson_72F11G>TRPA1	forward_paired
640	100	22.0	20211103_165042	88828752174059362	OR42bL>Chrimson_72F11G>TRPA1	forward_paired
641	100	22.0	20211103_165042	88828752174059362	OR42bL>Chrimson_72F11G>TRPA1	forward_paired
642	100	22.0	20211103_165042	88828752174059362	OR42bL>Chrimson_72F11G>TRPA1	forward_paired
643	100	22.0	20211103_165042	88828752174059362	OR42bL>Chrimson_72F11G>TRPA1	forward_paired
644	100	22.0	20211103_165042	88828752174059362	OR42bL>Chrimson_72F11G>TRPA1	forward_paired
645	100	22.0	20211103_165042	88828752174059362	OR42bL>Chrimson_72F11G>TRPA1	forward_paired
646	100	22.0	20211103_165042	88828752174059362	OR42bL>Chrimson_72F11G>TRPA1	forward_paired
647	100	22.0	20211103_165042	88828752174059362	OR42bL>Chrimson_72F11G>TRPA1	forward_paired
648	100	22.0	20211103_165042	88828752174059362	OR42bL>Chrimson_72F11G>TRPA1	forward_paired
649	100	22.0	20211103_165042	88828752174059362	OR42bL>Chrimson_72F11G>TRPA1	forward_paired
650	100	22.0	20211103_165042	88828752174059362	OR42bL>Chrimson_72F11G>TRPA1	forward_paired
651	100	22.0	20211103_165042	88828752174059362	OR42bL>Chrimson_72F11G>TRPA1	forward_paired
652	100	22.0	20211103_165042	88828752174059362	OR42bL>Chrimson_72F11G>TRPA1	forward_paired
653	100	22.0	20211103_165042	88828752174059362	OR42bL>Chrimson_72F11G>TRPA1	forward_paired
654	100	22.0	20211103_165042	88828752174059362	OR42bL>Chrimson_72F11G>TRPA1	forward_paired
655	100	22.0	20211103_165042	88828752174059362	OR42bL>Chrimson_72F11G>TRPA1	forward_paired
656	100	22.0	20211103_165042	88828752174059362	OR42bL>Chrimson_72F11G>TRPA1	forward_paired
657	100	22.0	20211103_165042	88828752174059362	OR42bL>Chrimson_72F11G>TRPA1	forward_paired
658	100	22.0	20211103_165042	88828752174059362	OR42bL>Chrimson_72F11G>TRPA1	forward_paired
659	100	22.0	20211103_165042	88828752174059362	OR42bL>Chrimson_72F11G>TRPA1	forward_paired
660	100	23.0	20211103_165042	88828752174059362	OR42bL>Chrimson_72F11G>TRPA1	forward_paired
661	100	23.0	20211103_165042	88828752174059362	OR42bL>Chrimson_72F11G>TRPA1	forward_paired
662	100	23.0	20211103_165042	88828752174059362	OR42bL>Chrimson_72F11G>TRPA1	forward_paired
663	100	23.0	20211103_165042	88828752174059362	OR42bL>Chrimson_72F11G>TRPA1	forward_paired
664	100	23.0	20211103_165042	88828752174059362	OR42bL>Chrimson_72F11G>TRPA1	forward_paired
665	100	23.0	20211103_165042	88828752174059362	OR42bL>Chrimson_72F11G>TRPA1	forward_paired
666	100	23.0	20211103_165042	88828752174059362	OR42bL>Chrimson_72F11G>TRPA1	forward_paired
667	100	23.0	20211103_165042	88828752174059362	OR42bL>Chrimson_72F11G>TRPA1	forward_paired
668	100	23.0	20211103_165042	88828752174059362	OR42bL>Chrimson_72F11G>TRPA1	forward_paired
669	100	23.0	20211103_165042	88828752174059362	OR42bL>Chrimson_72F11G>TRPA1	forward_paired
670	100	23.0	20211103_165042	88828752174059362	OR42bL>Chrimson_72F11G>TRPA1	forward_paired
671	100	23.0	20211103_165042	88828752174059362	OR42bL>Chrimson_72F11G>TRPA1	forward_paired
672	100	23.0	20211103_165042	88828752174059362	OR42bL>Chrimson_72F11G>TRPA1	forward_paired
673	100	23.0	20211103_165042	88828752174059362	OR42bL>Chrimson_72F11G>TRPA1	forward_paired
674	100	23.0	20211103_165042	88828752174059362	OR42bL>Chrimson_72F11G>TRPA1	forward_paired
675	100	23.0	20211103_165042	88828752174059362	OR42bL>Chrimson_72F11G>TRPA1	forward_paired
676	100	23.0	20211103_165042	88828752174059362	OR42bL>Chrimson_72F11G>TRPA1	forward_paired
677	100	23.0	20211103_165042	88828752174059362	OR42bL>Chrimson_72F11G>TRPA1	forward_paired
678	100	23.0	20211103_165042	88828752174059362	OR42bL>Chrimson_72F11G>TRPA1	forward_paired
679	100	23.0	20211103_165042	88828752174059362	OR42bL>Chrimson_72F11G>TRPA1	forward_paired
680	100	24.0	20211103_165042	88828752174059362	OR42bL>Chrimson_72F11G>TRPA1	forward_paired
681	100	24.0	20211103_165042	88828752174059362	OR42bL>Chrimson_72F11G>TRPA1	forward_paired
682	100	24.0	20211103_165042	88828752174059362	OR42bL>Chrimson_72F11G>TRPA1	forward_paired
683	100	24.0	20211103_165042	88828752174059362	OR42bL>Chrimson_72F11G>TRPA1	forward_paired
684	100	24.0	20211103_165042	88828752174059362	OR42bL>Chrimson_72F11G>TRPA1	forward_paired
685	100	24.0	20211103_165042	88828752174059362	OR42bL>Chrimson_72F11G>TRPA1	forward_paired
686	100	24.0	20211103_165042	88828752174059362	OR42bL>Chrimson_72F11G>TRPA1	forward_paired
687	100	24.0	20211103_165042	88828752174059362	OR42bL>Chrimson_72F11G>TRPA1	forward_paired
688	100	24.0	20211103_165042	88828752174059362	OR42bL>Chrimson_72F11G>TRPA1	forward_paired
689	100	24.0	20211103_165042	88828752174059362	OR42bL>Chrimson_72F11G>TRPA1	forward_paired
690	100	24.0	20211103_165042	88828752174059362	OR42bL>Chrimson_72F11G>TRPA1	forward_paired
691	100	24.0	20211103_165042	88828752174059362	OR42bL>Chrimson_72F11G>TRPA1	forward_paired
692	100	24.0	20211103_165042	88828752174059362	OR42bL>Chrimson_72F11G>TRPA1	forward_paired
693	100	24.0	20211103_165042	88828752174059362	OR42bL>Chrimson_72F11G>TRPA1	forward_paired
694	100	24.0	20211103_165042	88828752174059362	OR42bL>Chrimson_72F11G>TRPA1	forward_paired
695	100	24.0	20211103_165042	88828752174059362	OR42bL>Chrimson_72F11G>TRPA1	forward_paired
696	100	24.0	20211103_165042	88828752174059362	OR42bL>Chrimson_72F11G>TRPA1	forward_paired
697	100	24.0	20211103_165042	88828752174059362	OR42bL>Chrimson_72F11G>TRPA1	forward_paired
698	100	24.0	20211103_165042	88828752174059362	OR42bL>Chrimson_72F11G>TRPA1	forward_paired
699	100	24.0	20211103_165042	88828752174059362	OR42bL>Chrimson_72F11G>TRPA1	forward_paired
700	100	25.0	20211103_165042	88828752174059362	OR42bL>Chrimson_72F11G>TRPA1	forward_paired
701	100	25.0	20211103_165042	88828752174059362	OR42bL>Chrimson_72F11G>TRPA1	forward_paired
702	100	25.0	20211103_165042	88828752174059362	OR42bL>Chrimson_72F11G>TRPA1	forward_paired
703	100	25.0	20211103_165042	88828752174059362	OR42bL>Chrimson_72F11G>TRPA1	forward_paired
704	100	25.0	20211103_165042	88828752174059362	OR42bL>Chrimson_72F11G>TRPA1	forward_paired
705	100	25.0	20211103_165042	88828752174059362	OR42bL>Chrimson_72F11G>TRPA1	forward_paired
706	100	25.0	20211103_165042	88828752174059362	OR42bL>Chrimson_72F11G>TRPA1	forward_paired
707	100	25.0	20211103_165042	88828752174059362	OR42bL>Chrimson_72F11G>TRPA1	forward_paired
708	100	25.0	20211103_165042	88828752174059362	OR42bL>Chrimson_72F11G>TRPA1	forward_paired
709	100	25.0	20211103_165042	88828752174059362	OR42bL>Chrimson_72F11G>TRPA1	forward_paired
710	100	25.0	20211103_165042	88828752174059362	OR42bL>Chrimson_72F11G>TRPA1	forward_paired
711	100	25.0	20211103_165042	88828752174059362	OR42bL>Chrimson_72F11G>TRPA1	forward_paired
712	100	25.0	20211103_165042	88828752174059362	OR42bL>Chrimson_72F11G>TRPA1	forward_paired
713	100	25.0	20211103_165042	88828752174059362	OR42bL>Chrimson_72F11G>TRPA1	forward_paired
714	100	25.0	20211103_165042	88828752174059362	OR42bL>Chrimson_72F11G>TRPA1	forward_paired
715	100	25.0	20211103_165042	88828752174059362	OR42bL>Chrimson_72F11G>TRPA1	forward_paired
716	100	25.0	20211103_165042	88828752174059362	OR42bL>Chrimson_72F11G>TRPA1	forward_paired
717	100	25.0	20211103_165042	88828752174059362	OR42bL>Chrimson_72F11G>TRPA1	forward_paired
718	100	25.0	20211103_165042	88828752174059362	OR42bL>Chrimson_72F11G>TRPA1	forward_paired
719	100	25.0	20211103_165042	88828752174059362	OR42bL>Chrimson_72F11G>TRPA1	forward_paired
720	0	26.0	20211103_165042	88828752174059362	OR42bL>Chrimson_72F11G>TRPA1	forward_paired
721	0	26.0	20211103_165042	88828752174059362	OR42bL>Chrimson_72F11G>TRPA1	forward_paired
722	0	26.0	20211103_165042	88828752174059362	OR42bL>Chrimson_72F11G>TRPA1	forward_paired
723	0	26.0	20211103_165042	88828752174059362	OR42bL>Chrimson_72F11G>TRPA1	forward_paired
724	0	26.0	20211103_165042	88828752174059362	OR42bL>Chrimson_72F11G>TRPA1	forward_paired
725	0	26.0	20211103_165042	88828752174059362	OR42bL>Chrimson_72F11G>TRPA1	forward_paired
726	0	26.0	20211103_165042	88828752174059362	OR42bL>Chrimson_72F11G>TRPA1	forward_paired
727	0	26.0	20211103_165042	88828752174059362	OR42bL>Chrimson_72F11G>TRPA1	forward_paired
728	0	26.0	20211103_165042	88828752174059362	OR42bL>Chrimson_72F11G>TRPA1	forward_paired
729	0	26.0	20211103_165042	88828752174059362	OR42bL>Chrimson_72F11G>TRPA1	forward_paired
730	0	26.0	20211103_165042	88828752174059362	OR42bL>Chrimson_72F11G>TRPA1	forward_paired
731	0	26.0	20211103_165042	88828752174059362	OR42bL>Chrimson_72F11G>TRPA1	forward_paired
732	0	26.0	20211103_165042	88828752174059362	OR42bL>Chrimson_72F11G>TRPA1	forward_paired
733	0	26.0	20211103_165042	88828752174059362	OR42bL>Chrimson_72F11G>TRPA1	forward_paired
734	0	26.0	20211103_165042	88828752174059362	OR42bL>Chrimson_72F11G>TRPA1	forward_paired
735	0	26.0	20211103_165042	88828752174059362	OR42bL>Chrimson_72F11G>TRPA1	forward_paired
736	0	26.0	20211103_165042	88828752174059362	OR42bL>Chrimson_72F11G>TRPA1	forward_paired
737	0	26.0	20211103_165042	88828752174059362	OR42bL>Chrimson_72F11G>TRPA1	forward_paired
738	0	26.0	20211103_165042	88828752174059362	OR42bL>Chrimson_72F11G>TRPA1	forward_paired
739	0	26.0	20211103_165042	88828752174059362	OR42bL>Chrimson_72F11G>TRPA1	forward_paired
740	0	27.0	20211103_165042	88828752174059362	OR42bL>Chrimson_72F11G>TRPA1	forward_paired
741	0	27.0	20211103_165042	88828752174059362	OR42bL>Chrimson_72F11G>TRPA1	forward_paired
742	0	27.0	20211103_165042	88828752174059362	OR42bL>Chrimson_72F11G>TRPA1	forward_paired
743	0	27.0	20211103_165042	88828752174059362	OR42bL>Chrimson_72F11G>TRPA1	forward_paired
744	0	27.0	20211103_165042	88828752174059362	OR42bL>Chrimson_72F11G>TRPA1	forward_paired
745	0	27.0	20211103_165042	88828752174059362	OR42bL>Chrimson_72F11G>TRPA1	forward_paired
746	0	27.0	20211103_165042	88828752174059362	OR42bL>Chrimson_72F11G>TRPA1	forward_paired
747	0	27.0	20211103_165042	88828752174059362	OR42bL>Chrimson_72F11G>TRPA1	forward_paired
748	0	27.0	20211103_165042	88828752174059362	OR42bL>Chrimson_72F11G>TRPA1	forward_paired
749	0	27.0	20211103_165042	88828752174059362	OR42bL>Chrimson_72F11G>TRPA1	forward_paired
750	0	27.0	20211103_165042	88828752174059362	OR42bL>Chrimson_72F11G>TRPA1	forward_paired
751	0	27.0	20211103_165042	88828752174059362	OR42bL>Chrimson_72F11G>TRPA1	forward_paired
752	0	27.0	20211103_165042	88828752174059362	OR42bL>Chrimson_72F11G>TRPA1	forward_paired
753	0	27.0	20211103_165042	88828752174059362	OR42bL>Chrimson_72F11G>TRPA1	forward_paired
754	0	27.0	20211103_165042	88828752174059362	OR42bL>Chrimson_72F11G>TRPA1	forward_paired
755	0	27.0	20211103_165042	88828752174059362	OR42bL>Chrimson_72F11G>TRPA1	forward_paired
756	0	27.0	20211103_165042	88828752174059362	OR42bL>Chrimson_72F11G>TRPA1	forward_paired
757	0	27.0	20211103_165042	88828752174059362	OR42bL>Chrimson_72F11G>TRPA1	forward_paired
758	0	27.0	20211103_165042	88828752174059362	OR42bL>Chrimson_72F11G>TRPA1	forward_paired
759	0	27.0	20211103_165042	88828752174059362	OR42bL>Chrimson_72F11G>TRPA1	forward_paired
760	0	28.0	20211103_165042	88828752174059362	OR42bL>Chrimson_72F11G>TRPA1	forward_paired
761	0	28.0	20211103_165042	88828752174059362	OR42bL>Chrimson_72F11G>TRPA1	forward_paired
762	0	28.0	20211103_165042	88828752174059362	OR42bL>Chrimson_72F11G>TRPA1	forward_paired
763	0	28.0	20211103_165042	88828752174059362	OR42bL>Chrimson_72F11G>TRPA1	forward_paired
764	0	28.0	20211103_165042	88828752174059362	OR42bL>Chrimson_72F11G>TRPA1	forward_paired
765	0	28.0	20211103_165042	88828752174059362	OR42bL>Chrimson_72F11G>TRPA1	forward_paired
766	0	28.0	20211103_165042	88828752174059362	OR42bL>Chrimson_72F11G>TRPA1	forward_paired
767	0	28.0	20211103_165042	88828752174059362	OR42bL>Chrimson_72F11G>TRPA1	forward_paired
768	0	28.0	20211103_165042	88828752174059362	OR42bL>Chrimson_72F11G>TRPA1	forward_paired
769	0	28.0	20211103_165042	88828752174059362	OR42bL>Chrimson_72F11G>TRPA1	forward_paired
770	0	28.0	20211103_165042	88828752174059362	OR42bL>Chrimson_72F11G>TRPA1	forward_paired
771	0	28.0	20211103_165042	88828752174059362	OR42bL>Chrimson_72F11G>TRPA1	forward_paired
772	0	28.0	20211103_165042	88828752174059362	OR42bL>Chrimson_72F11G>TRPA1	forward_paired
773	0	28.0	20211103_165042	88828752174059362	OR42bL>Chrimson_72F11G>TRPA1	forward_paired
774	0	28.0	20211103_165042	88828752174059362	OR42bL>Chrimson_72F11G>TRPA1	forward_paired
775	0	28.0	20211103_165042	88828752174059362	OR42bL>Chrimson_72F11G>TRPA1	forward_paired
776	0	28.0	20211103_165042	88828752174059362	OR42bL>Chrimson_72F11G>TRPA1	forward_paired
777	0	28.0	20211103_165042	88828752174059362	OR42bL>Chrimson_72F11G>TRPA1	forward_paired
778	0	28.0	20211103_165042	88828752174059362	OR42bL>Chrimson_72F11G>TRPA1	forward_paired
779	0	28.0	20211103_165042	88828752174059362	OR42bL>Chrimson_72F11G>TRPA1	forward_paired
780	0	29.0	20211103_165042	88828752174059362	OR42bL>Chrimson_72F11G>TRPA1	forward_paired
781	0	29.0	20211103_165042	88828752174059362	OR42bL>Chrimson_72F11G>TRPA1	forward_paired
782	100	29.0	20211103_165042	88828752174059362	OR42bL>Chrimson_72F11G>TRPA1	forward_paired
783	100	29.0	20211103_165042	88828752174059362	OR42bL>Chrimson_72F11G>TRPA1	forward_paired
784	100	29.0	20211103_165042	88828752174059362	OR42bL>Chrimson_72F11G>TRPA1	forward_paired
785	100	29.0	20211103_165042	88828752174059362	OR42bL>Chrimson_72F11G>TRPA1	forward_paired
786	100	29.0	20211103_165042	88828752174059362	OR42bL>Chrimson_72F11G>TRPA1	forward_paired
787	100	29.0	20211103_165042	88828752174059362	OR42bL>Chrimson_72F11G>TRPA1	forward_paired
788	100	29.0	20211103_165042	88828752174059362	OR42bL>Chrimson_72F11G>TRPA1	forward_paired
789	100	29.0	20211103_165042	88828752174059362	OR42bL>Chrimson_72F11G>TRPA1	forward_paired
790	100	29.0	20211103_165042	88828752174059362	OR42bL>Chrimson_72F11G>TRPA1	forward_paired
791	100	29.0	20211103_165042	88828752174059362	OR42bL>Chrimson_72F11G>TRPA1	forward_paired
792	100	29.0	20211103_165042	88828752174059362	OR42bL>Chrimson_72F11G>TRPA1	forward_paired
793	100	29.0	20211103_165042	88828752174059362	OR42bL>Chrimson_72F11G>TRPA1	forward_paired
794	100	29.0	20211103_165042	88828752174059362	OR42bL>Chrimson_72F11G>TRPA1	forward_paired
795	100	29.0	20211103_165042	88828752174059362	OR42bL>Chrimson_72F11G>TRPA1	forward_paired
796	100	29.0	20211103_165042	88828752174059362	OR42bL>Chrimson_72F11G>TRPA1	forward_paired
797	100	29.0	20211103_165042	88828752174059362	OR42bL>Chrimson_72F11G>TRPA1	forward_paired
798	100	29.0	20211103_165042	88828752174059362	OR42bL>Chrimson_72F11G>TRPA1	forward_paired
799	100	29.0	20211103_165042	88828752174059362	OR42bL>Chrimson_72F11G>TRPA1	forward_paired
800	100	30.0	20211103_165042	88828752174059362	OR42bL>Chrimson_72F11G>TRPA1	forward_paired
801	100	30.0	20211103_165042	88828752174059362	OR42bL>Chrimson_72F11G>TRPA1	forward_paired
802	100	30.0	20211103_165042	88828752174059362	OR42bL>Chrimson_72F11G>TRPA1	forward_paired
803	100	30.0	20211103_165042	88828752174059362	OR42bL>Chrimson_72F11G>TRPA1	forward_paired
804	100	30.0	20211103_165042	88828752174059362	OR42bL>Chrimson_72F11G>TRPA1	forward_paired
805	100	30.0	20211103_165042	88828752174059362	OR42bL>Chrimson_72F11G>TRPA1	forward_paired
806	100	30.0	20211103_165042	88828752174059362	OR42bL>Chrimson_72F11G>TRPA1	forward_paired
807	100	30.0	20211103_165042	88828752174059362	OR42bL>Chrimson_72F11G>TRPA1	forward_paired
808	100	30.0	20211103_165042	88828752174059362	OR42bL>Chrimson_72F11G>TRPA1	forward_paired
809	100	30.0	20211103_165042	88828752174059362	OR42bL>Chrimson_72F11G>TRPA1	forward_paired
810	100	30.0	20211103_165042	88828752174059362	OR42bL>Chrimson_72F11G>TRPA1	forward_paired
811	100	30.0	20211103_165042	88828752174059362	OR42bL>Chrimson_72F11G>TRPA1	forward_paired
812	100	30.0	20211103_165042	88828752174059362	OR42bL>Chrimson_72F11G>TRPA1	forward_paired
813	100	30.0	20211103_165042	88828752174059362	OR42bL>Chrimson_72F11G>TRPA1	forward_paired
814	100	30.0	20211103_165042	88828752174059362	OR42bL>Chrimson_72F11G>TRPA1	forward_paired
815	100	30.0	20211103_165042	88828752174059362	OR42bL>Chrimson_72F11G>TRPA1	forward_paired
816	100	30.0	20211103_165042	88828752174059362	OR42bL>Chrimson_72F11G>TRPA1	forward_paired
817	100	30.0	20211103_165042	88828752174059362	OR42bL>Chrimson_72F11G>TRPA1	forward_paired
818	100	30.0	20211103_165042	88828752174059362	OR42bL>Chrimson_72F11G>TRPA1	forward_paired
819	100	30.0	20211103_165042	88828752174059362	OR42bL>Chrimson_72F11G>TRPA1	forward_paired
820	100	31.0	20211103_165042	88828752174059362	OR42bL>Chrimson_72F11G>TRPA1	forward_paired
821	100	31.0	20211103_165042	88828752174059362	OR42bL>Chrimson_72F11G>TRPA1	forward_paired
822	100	31.0	20211103_165042	88828752174059362	OR42bL>Chrimson_72F11G>TRPA1	forward_paired
823	100	31.0	20211103_165042	88828752174059362	OR42bL>Chrimson_72F11G>TRPA1	forward_paired
824	100	31.0	20211103_165042	88828752174059362	OR42bL>Chrimson_72F11G>TRPA1	forward_paired
825	100	31.0	20211103_165042	88828752174059362	OR42bL>Chrimson_72F11G>TRPA1	forward_paired
826	100	31.0	20211103_165042	88828752174059362	OR42bL>Chrimson_72F11G>TRPA1	forward_paired
827	100	31.0	20211103_165042	88828752174059362	OR42bL>Chrimson_72F11G>TRPA1	forward_paired
828	100	31.0	20211103_165042	88828752174059362	OR42bL>Chrimson_72F11G>TRPA1	forward_paired
829	100	31.0	20211103_165042	88828752174059362	OR42bL>Chrimson_72F11G>TRPA1	forward_paired
830	100	31.0	20211103_165042	88828752174059362	OR42bL>Chrimson_72F11G>TRPA1	forward_paired
831	100	31.0	20211103_165042	88828752174059362	OR42bL>Chrimson_72F11G>TRPA1	forward_paired
832	100	31.0	20211103_165042	88828752174059362	OR42bL>Chrimson_72F11G>TRPA1	forward_paired
833	100	31.0	20211103_165042	88828752174059362	OR42bL>Chrimson_72F11G>TRPA1	forward_paired
834	100	31.0	20211103_165042	88828752174059362	OR42bL>Chrimson_72F11G>TRPA1	forward_paired
835	100	31.0	20211103_165042	88828752174059362	OR42bL>Chrimson_72F11G>TRPA1	forward_paired
836	100	31.0	20211103_165042	88828752174059362	OR42bL>Chrimson_72F11G>TRPA1	forward_paired
837	100	31.0	20211103_165042	88828752174059362	OR42bL>Chrimson_72F11G>TRPA1	forward_paired
838	100	31.0	20211103_165042	88828752174059362	OR42bL>Chrimson_72F11G>TRPA1	forward_paired
839	100	31.0	20211103_165042	88828752174059362	OR42bL>Chrimson_72F11G>TRPA1	forward_paired
840	100	32.0	20211103_165042	88828752174059362	OR42bL>Chrimson_72F11G>TRPA1	forward_paired
841	100	32.0	20211103_165042	88828752174059362	OR42bL>Chrimson_72F11G>TRPA1	forward_paired
842	100	32.0	20211103_165042	88828752174059362	OR42bL>Chrimson_72F11G>TRPA1	forward_paired
843	100	32.0	20211103_165042	88828752174059362	OR42bL>Chrimson_72F11G>TRPA1	forward_paired
844	0	32.0	20211103_165042	88828752174059362	OR42bL>Chrimson_72F11G>TRPA1	forward_paired
845	0	32.0	20211103_165042	88828752174059362	OR42bL>Chrimson_72F11G>TRPA1	forward_paired
846	0	32.0	20211103_165042	88828752174059362	OR42bL>Chrimson_72F11G>TRPA1	forward_paired
847	0	32.0	20211103_165042	88828752174059362	OR42bL>Chrimson_72F11G>TRPA1	forward_paired
848	0	32.0	20211103_165042	88828752174059362	OR42bL>Chrimson_72F11G>TRPA1	forward_paired
849	0	32.0	20211103_165042	88828752174059362	OR42bL>Chrimson_72F11G>TRPA1	forward_paired
850	0	32.0	20211103_165042	88828752174059362	OR42bL>Chrimson_72F11G>TRPA1	forward_paired
851	0	32.0	20211103_165042	88828752174059362	OR42bL>Chrimson_72F11G>TRPA1	forward_paired
852	0	32.0	20211103_165042	88828752174059362	OR42bL>Chrimson_72F11G>TRPA1	forward_paired
853	0	32.0	20211103_165042	88828752174059362	OR42bL>Chrimson_72F11G>TRPA1	forward_paired
854	0	32.0	20211103_165042	88828752174059362	OR42bL>Chrimson_72F11G>TRPA1	forward_paired
855	0	32.0	20211103_165042	88828752174059362	OR42bL>Chrimson_72F11G>TRPA1	forward_paired
856	0	32.0	20211103_165042	88828752174059362	OR42bL>Chrimson_72F11G>TRPA1	forward_paired
857	0	32.0	20211103_165042	88828752174059362	OR42bL>Chrimson_72F11G>TRPA1	forward_paired
858	0	32.0	20211103_165042	88828752174059362	OR42bL>Chrimson_72F11G>TRPA1	forward_paired
859	0	32.0	20211103_165042	88828752174059362	OR42bL>Chrimson_72F11G>TRPA1	forward_paired
860	0	33.0	20211103_165042	88828752174059362	OR42bL>Chrimson_72F11G>TRPA1	forward_paired
861	0	33.0	20211103_165042	88828752174059362	OR42bL>Chrimson_72F11G>TRPA1	forward_paired
862	0	33.0	20211103_165042	88828752174059362	OR42bL>Chrimson_72F11G>TRPA1	forward_paired
863	0	33.0	20211103_165042	88828752174059362	OR42bL>Chrimson_72F11G>TRPA1	forward_paired
864	0	33.0	20211103_165042	88828752174059362	OR42bL>Chrimson_72F11G>TRPA1	forward_paired
865	0	33.0	20211103_165042	88828752174059362	OR42bL>Chrimson_72F11G>TRPA1	forward_paired
866	0	33.0	20211103_165042	88828752174059362	OR42bL>Chrimson_72F11G>TRPA1	forward_paired
867	0	33.0	20211103_165042	88828752174059362	OR42bL>Chrimson_72F11G>TRPA1	forward_paired
868	0	33.0	20211103_165042	88828752174059362	OR42bL>Chrimson_72F11G>TRPA1	forward_paired
869	0	33.0	20211103_165042	88828752174059362	OR42bL>Chrimson_72F11G>TRPA1	forward_paired
870	0	33.0	20211103_165042	88828752174059362	OR42bL>Chrimson_72F11G>TRPA1	forward_paired
871	0	33.0	20211103_165042	88828752174059362	OR42bL>Chrimson_72F11G>TRPA1	forward_paired
872	0	33.0	20211103_165042	88828752174059362	OR42bL>Chrimson_72F11G>TRPA1	forward_paired
873	0	33.0	20211103_165042	88828752174059362	OR42bL>Chrimson_72F11G>TRPA1	forward_paired
874	0	33.0	20211103_165042	88828752174059362	OR42bL>Chrimson_72F11G>TRPA1	forward_paired
875	0	33.0	20211103_165042	88828752174059362	OR42bL>Chrimson_72F11G>TRPA1	forward_paired
876	0	33.0	20211103_165042	88828752174059362	OR42bL>Chrimson_72F11G>TRPA1	forward_paired
877	0	33.0	20211103_165042	88828752174059362	OR42bL>Chrimson_72F11G>TRPA1	forward_paired
878	0	33.0	20211103_165042	88828752174059362	OR42bL>Chrimson_72F11G>TRPA1	forward_paired
879	0	33.0	20211103_165042	88828752174059362	OR42bL>Chrimson_72F11G>TRPA1	forward_paired
880	0	34.0	20211103_165042	88828752174059362	OR42bL>Chrimson_72F11G>TRPA1	forward_paired
881	0	34.0	20211103_165042	88828752174059362	OR42bL>Chrimson_72F11G>TRPA1	forward_paired
882	0	34.0	20211103_165042	88828752174059362	OR42bL>Chrimson_72F11G>TRPA1	forward_paired
883	0	34.0	20211103_165042	88828752174059362	OR42bL>Chrimson_72F11G>TRPA1	forward_paired
884	0	34.0	20211103_165042	88828752174059362	OR42bL>Chrimson_72F11G>TRPA1	forward_paired
885	0	34.0	20211103_165042	88828752174059362	OR42bL>Chrimson_72F11G>TRPA1	forward_paired
886	0	34.0	20211103_165042	88828752174059362	OR42bL>Chrimson_72F11G>TRPA1	forward_paired
887	0	34.0	20211103_165042	88828752174059362	OR42bL>Chrimson_72F11G>TRPA1	forward_paired
888	0	34.0	20211103_165042	88828752174059362	OR42bL>Chrimson_72F11G>TRPA1	forward_paired
889	0	34.0	20211103_165042	88828752174059362	OR42bL>Chrimson_72F11G>TRPA1	forward_paired
890	0	34.0	20211103_165042	88828752174059362	OR42bL>Chrimson_72F11G>TRPA1	forward_paired
891	0	34.0	20211103_165042	88828752174059362	OR42bL>Chrimson_72F11G>TRPA1	forward_paired
892	0	34.0	20211103_165042	88828752174059362	OR42bL>Chrimson_72F11G>TRPA1	forward_paired
893	0	34.0	20211103_165042	88828752174059362	OR42bL>Chrimson_72F11G>TRPA1	forward_paired
894	0	34.0	20211103_165042	88828752174059362	OR42bL>Chrimson_72F11G>TRPA1	forward_paired
895	0	34.0	20211103_165042	88828752174059362	OR42bL>Chrimson_72F11G>TRPA1	forward_paired
896	0	34.0	20211103_165042	88828752174059362	OR42bL>Chrimson_72F11G>TRPA1	forward_paired
897	0	34.0	20211103_165042	88828752174059362	OR42bL>Chrimson_72F11G>TRPA1	forward_paired
898	0	34.0	20211103_165042	88828752174059362	OR42bL>Chrimson_72F11G>TRPA1	forward_paired
899	0	34.0	20211103_165042	88828752174059362	OR42bL>Chrimson_72F11G>TRPA1	forward_paired
900	0	35.0	20211103_165042	88828752174059362	OR42bL>Chrimson_72F11G>TRPA1	forward_paired
901	0	35.0	20211103_165042	88828752174059362	OR42bL>Chrimson_72F11G>TRPA1	forward_paired
902	0	35.0	20211103_165042	88828752174059362	OR42bL>Chrimson_72F11G>TRPA1	forward_paired
903	0	35.0	20211103_165042	88828752174059362	OR42bL>Chrimson_72F11G>TRPA1	forward_paired
904	0	35.0	20211103_165042	88828752174059362	OR42bL>Chrimson_72F11G>TRPA1	forward_paired
905	0	35.0	20211103_165042	88828752174059362	OR42bL>Chrimson_72F11G>TRPA1	forward_paired
906	0	35.0	20211103_165042	88828752174059362	OR42bL>Chrimson_72F11G>TRPA1	forward_paired
907	0	35.0	20211103_165042	88828752174059362	OR42bL>Chrimson_72F11G>TRPA1	forward_paired
908	0	35.0	20211103_165042	88828752174059362	OR42bL>Chrimson_72F11G>TRPA1	forward_paired
909	0	35.0	20211103_165042	88828752174059362	OR42bL>Chrimson_72F11G>TRPA1	forward_paired
910	0	35.0	20211103_165042	88828752174059362	OR42bL>Chrimson_72F11G>TRPA1	forward_paired
911	0	35.0	20211103_165042	88828752174059362	OR42bL>Chrimson_72F11G>TRPA1	forward_paired
912	0	35.0	20211103_165042	88828752174059362	OR42bL>Chrimson_72F11G>TRPA1	forward_paired
913	0	35.0	20211103_165042	88828752174059362	OR42bL>Chrimson_72F11G>TRPA1	forward_paired
914	0	35.0	20211103_165042	88828752174059362	OR42bL>Chrimson_72F11G>TRPA1	forward_paired
915	0	35.0	20211103_165042	88828752174059362	OR42bL>Chrimson_72F11G>TRPA1	forward_paired
916	0	35.0	20211103_165042	88828752174059362	OR42bL>Chrimson_72F11G>TRPA1	forward_paired
917	0	35.0	20211103_165042	88828752174059362	OR42bL>Chrimson_72F11G>TRPA1	forward_paired
918	0	35.0	20211103_165042	88828752174059362	OR42bL>Chrimson_72F11G>TRPA1	forward_paired
919	0	35.0	20211103_165042	88828752174059362	OR42bL>Chrimson_72F11G>TRPA1	forward_paired
920	0	36.0	20211103_165042	88828752174059362	OR42bL>Chrimson_72F11G>TRPA1	forward_paired
921	0	36.0	20211103_165042	88828752174059362	OR42bL>Chrimson_72F11G>TRPA1	forward_paired
922	0	36.0	20211103_165042	88828752174059362	OR42bL>Chrimson_72F11G>TRPA1	forward_paired
923	0	36.0	20211103_165042	88828752174059362	OR42bL>Chrimson_72F11G>TRPA1	forward_paired
924	0	36.0	20211103_165042	88828752174059362	OR42bL>Chrimson_72F11G>TRPA1	forward_paired
925	0	36.0	20211103_165042	88828752174059362	OR42bL>Chrimson_72F11G>TRPA1	forward_paired
926	0	36.0	20211103_165042	88828752174059362	OR42bL>Chrimson_72F11G>TRPA1	forward_paired
927	0	36.0	20211103_165042	88828752174059362	OR42bL>Chrimson_72F11G>TRPA1	forward_paired
928	0	36.0	20211103_165042	88828752174059362	OR42bL>Chrimson_72F11G>TRPA1	forward_paired
929	0	36.0	20211103_165042	88828752174059362	OR42bL>Chrimson_72F11G>TRPA1	forward_paired
930	0	36.0	20211103_165042	88828752174059362	OR42bL>Chrimson_72F11G>TRPA1	forward_paired
931	0	36.0	20211103_165042	88828752174059362	OR42bL>Chrimson_72F11G>TRPA1	forward_paired
932	0	36.0	20211103_165042	88828752174059362	OR42bL>Chrimson_72F11G>TRPA1	forward_paired
933	0	36.0	20211103_165042	88828752174059362	OR42bL>Chrimson_72F11G>TRPA1	forward_paired
934	0	36.0	20211103_165042	88828752174059362	OR42bL>Chrimson_72F11G>TRPA1	forward_paired
935	0	36.0	20211103_165042	88828752174059362	OR42bL>Chrimson_72F11G>TRPA1	forward_paired
936	0	36.0	20211103_165042	88828752174059362	OR42bL>Chrimson_72F11G>TRPA1	forward_paired
937	0	36.0	20211103_165042	88828752174059362	OR42bL>Chrimson_72F11G>TRPA1	forward_paired
938	0	36.0	20211103_165042	88828752174059362	OR42bL>Chrimson_72F11G>TRPA1	forward_paired
939	0	36.0	20211103_165042	88828752174059362	OR42bL>Chrimson_72F11G>TRPA1	forward_paired
940	0	37.0	20211103_165042	88828752174059362	OR42bL>Chrimson_72F11G>TRPA1	forward_paired
941	0	37.0	20211103_165042	88828752174059362	OR42bL>Chrimson_72F11G>TRPA1	forward_paired
942	0	37.0	20211103_165042	88828752174059362	OR42bL>Chrimson_72F11G>TRPA1	forward_paired
943	0	37.0	20211103_165042	88828752174059362	OR42bL>Chrimson_72F11G>TRPA1	forward_paired
944	0	37.0	20211103_165042	88828752174059362	OR42bL>Chrimson_72F11G>TRPA1	forward_paired
945	0	37.0	20211103_165042	88828752174059362	OR42bL>Chrimson_72F11G>TRPA1	forward_paired
946	0	37.0	20211103_165042	88828752174059362	OR42bL>Chrimson_72F11G>TRPA1	forward_paired
947	0	37.0	20211103_165042	88828752174059362	OR42bL>Chrimson_72F11G>TRPA1	forward_paired
948	0	37.0	20211103_165042	88828752174059362	OR42bL>Chrimson_72F11G>TRPA1	forward_paired
949	0	37.0	20211103_165042	88828752174059362	OR42bL>Chrimson_72F11G>TRPA1	forward_paired
950	0	37.0	20211103_165042	88828752174059362	OR42bL>Chrimson_72F11G>TRPA1	forward_paired
951	0	37.0	20211103_165042	88828752174059362	OR42bL>Chrimson_72F11G>TRPA1	forward_paired
952	0	37.0	20211103_165042	88828752174059362	OR42bL>Chrimson_72F11G>TRPA1	forward_paired
953	0	37.0	20211103_165042	88828752174059362	OR42bL>Chrimson_72F11G>TRPA1	forward_paired
954	0	37.0	20211103_165042	88828752174059362	OR42bL>Chrimson_72F11G>TRPA1	forward_paired
955	0	37.0	20211103_165042	88828752174059362	OR42bL>Chrimson_72F11G>TRPA1	forward_paired
956	0	37.0	20211103_165042	88828752174059362	OR42bL>Chrimson_72F11G>TRPA1	forward_paired
957	0	37.0	20211103_165042	88828752174059362	OR42bL>Chrimson_72F11G>TRPA1	forward_paired
958	0	37.0	20211103_165042	88828752174059362	OR42bL>Chrimson_72F11G>TRPA1	forward_paired
959	0	37.0	20211103_165042	88828752174059362	OR42bL>Chrimson_72F11G>TRPA1	forward_paired
960	0	38.0	20211103_165042	88828752174059362	OR42bL>Chrimson_72F11G>TRPA1	forward_paired
961	0	38.0	20211103_165042	88828752174059362	OR42bL>Chrimson_72F11G>TRPA1	forward_paired
962	0	38.0	20211103_165042	88828752174059362	OR42bL>Chrimson_72F11G>TRPA1	forward_paired
963	0	38.0	20211103_165042	88828752174059362	OR42bL>Chrimson_72F11G>TRPA1	forward_paired
964	0	38.0	20211103_165042	88828752174059362	OR42bL>Chrimson_72F11G>TRPA1	forward_paired
965	0	38.0	20211103_165042	88828752174059362	OR42bL>Chrimson_72F11G>TRPA1	forward_paired
966	0	38.0	20211103_165042	88828752174059362	OR42bL>Chrimson_72F11G>TRPA1	forward_paired
967	0	38.0	20211103_165042	88828752174059362	OR42bL>Chrimson_72F11G>TRPA1	forward_paired
968	0	38.0	20211103_165042	88828752174059362	OR42bL>Chrimson_72F11G>TRPA1	forward_paired
969	0	38.0	20211103_165042	88828752174059362	OR42bL>Chrimson_72F11G>TRPA1	forward_paired
970	0	38.0	20211103_165042	88828752174059362	OR42bL>Chrimson_72F11G>TRPA1	forward_paired
971	0	38.0	20211103_165042	88828752174059362	OR42bL>Chrimson_72F11G>TRPA1	forward_paired
972	0	38.0	20211103_165042	88828752174059362	OR42bL>Chrimson_72F11G>TRPA1	forward_paired
973	0	38.0	20211103_165042	88828752174059362	OR42bL>Chrimson_72F11G>TRPA1	forward_paired
974	0	38.0	20211103_165042	88828752174059362	OR42bL>Chrimson_72F11G>TRPA1	forward_paired
975	0	38.0	20211103_165042	88828752174059362	OR42bL>Chrimson_72F11G>TRPA1	forward_paired
976	0	38.0	20211103_165042	88828752174059362	OR42bL>Chrimson_72F11G>TRPA1	forward_paired
977	0	38.0	20211103_165042	88828752174059362	OR42bL>Chrimson_72F11G>TRPA1	forward_paired
978	0	38.0	20211103_165042	88828752174059362	OR42bL>Chrimson_72F11G>TRPA1	forward_paired
979	0	38.0	20211103_165042	88828752174059362	OR42bL>Chrimson_72F11G>TRPA1	forward_paired
980	0	39.0	20211103_165042	88828752174059362	OR42bL>Chrimson_72F11G>TRPA1	forward_paired
981	0	39.0	20211103_165042	88828752174059362	OR42bL>Chrimson_72F11G>TRPA1	forward_paired
982	0	39.0	20211103_165042	88828752174059362	OR42bL>Chrimson_72F11G>TRPA1	forward_paired
983	0	39.0	20211103_165042	88828752174059362	OR42bL>Chrimson_72F11G>TRPA1	forward_paired
984	0	39.0	20211103_165042	88828752174059362	OR42bL>Chrimson_72F11G>TRPA1	forward_paired
985	0	39.0	20211103_165042	88828752174059362	OR42bL>Chrimson_72F11G>TRPA1	forward_paired
986	0	39.0	20211103_165042	88828752174059362	OR42bL>Chrimson_72F11G>TRPA1	forward_paired
987	0	39.0	20211103_165042	88828752174059362	OR42bL>Chrimson_72F11G>TRPA1	forward_paired
988	0	39.0	20211103_165042	88828752174059362	OR42bL>Chrimson_72F11G>TRPA1	forward_paired
989	0	39.0	20211103_165042	88828752174059362	OR42bL>Chrimson_72F11G>TRPA1	forward_paired
990	0	39.0	20211103_165042	88828752174059362	OR42bL>Chrimson_72F11G>TRPA1	forward_paired
991	0	39.0	20211103_165042	88828752174059362	OR42bL>Chrimson_72F11G>TRPA1	forward_paired
992	0	39.0	20211103_165042	88828752174059362	OR42bL>Chrimson_72F11G>TRPA1	forward_paired
993	0	39.0	20211103_165042	88828752174059362	OR42bL>Chrimson_72F11G>TRPA1	forward_paired
994	0	39.0	20211103_165042	88828752174059362	OR42bL>Chrimson_72F11G>TRPA1	forward_paired
995	0	39.0	20211103_165042	88828752174059362	OR42bL>Chrimson_72F11G>TRPA1	forward_paired
996	0	39.0	20211103_165042	88828752174059362	OR42bL>Chrimson_72F11G>TRPA1	forward_paired
997	0	39.0	20211103_165042	88828752174059362	OR42bL>Chrimson_72F11G>TRPA1	forward_paired
998	0	39.0	20211103_165042	88828752174059362	OR42bL>Chrimson_72F11G>TRPA1	forward_paired
999	0	39.0	20211103_165042	88828752174059362	OR42bL>Chrimson_72F11G>TRPA1	forward_paired
1000	0	40.0	20211103_165042	88828752174059362	OR42bL>Chrimson_72F11G>TRPA1	forward_paired
1001	0	40.0	20211103_165042	88828752174059362	OR42bL>Chrimson_72F11G>TRPA1	forward_paired
1002	0	40.0	20211103_165042	88828752174059362	OR42bL>Chrimson_72F11G>TRPA1	forward_paired
1003	0	40.0	20211103_165042	88828752174059362	OR42bL>Chrimson_72F11G>TRPA1	forward_paired
1004	0	40.0	20211103_165042	88828752174059362	OR42bL>Chrimson_72F11G>TRPA1	forward_paired
1005	0	40.0	20211103_165042	88828752174059362	OR42bL>Chrimson_72F11G>TRPA1	forward_paired
1006	0	40.0	20211103_165042	88828752174059362	OR42bL>Chrimson_72F11G>TRPA1	forward_paired
1007	0	40.0	20211103_165042	88828752174059362	OR42bL>Chrimson_72F11G>TRPA1	forward_paired
1008	0	40.0	20211103_165042	88828752174059362	OR42bL>Chrimson_72F11G>TRPA1	forward_paired
1009	0	40.0	20211103_165042	88828752174059362	OR42bL>Chrimson_72F11G>TRPA1	forward_paired
1010	0	40.0	20211103_165042	88828752174059362	OR42bL>Chrimson_72F11G>TRPA1	forward_paired
1011	0	40.0	20211103_165042	88828752174059362	OR42bL>Chrimson_72F11G>TRPA1	forward_paired
1012	0	40.0	20211103_165042	88828752174059362	OR42bL>Chrimson_72F11G>TRPA1	forward_paired
1013	0	40.0	20211103_165042	88828752174059362	OR42bL>Chrimson_72F11G>TRPA1	forward_paired
1014	0	40.0	20211103_165042	88828752174059362	OR42bL>Chrimson_72F11G>TRPA1	forward_paired
1015	0	40.0	20211103_165042	88828752174059362	OR42bL>Chrimson_72F11G>TRPA1	forward_paired
1016	0	40.0	20211103_165042	88828752174059362	OR42bL>Chrimson_72F11G>TRPA1	forward_paired
1017	0	40.0	20211103_165042	88828752174059362	OR42bL>Chrimson_72F11G>TRPA1	forward_paired
1018	0	40.0	20211103_165042	88828752174059362	OR42bL>Chrimson_72F11G>TRPA1	forward_paired
1019	0	40.0	20211103_165042	88828752174059362	OR42bL>Chrimson_72F11G>TRPA1	forward_paired
1020	0	41.0	20211103_165042	88828752174059362	OR42bL>Chrimson_72F11G>TRPA1	forward_paired
1021	0	41.0	20211103_165042	88828752174059362	OR42bL>Chrimson_72F11G>TRPA1	forward_paired
1022	0	41.0	20211103_165042	88828752174059362	OR42bL>Chrimson_72F11G>TRPA1	forward_paired
1023	0	41.0	20211103_165042	88828752174059362	OR42bL>Chrimson_72F11G>TRPA1	forward_paired
1024	100	41.0	20211103_165042	88828752174059362	OR42bL>Chrimson_72F11G>TRPA1	forward_paired
1025	100	41.0	20211103_165042	88828752174059362	OR42bL>Chrimson_72F11G>TRPA1	forward_paired
1026	100	41.0	20211103_165042	88828752174059362	OR42bL>Chrimson_72F11G>TRPA1	forward_paired
1027	100	41.0	20211103_165042	88828752174059362	OR42bL>Chrimson_72F11G>TRPA1	forward_paired
1028	100	41.0	20211103_165042	88828752174059362	OR42bL>Chrimson_72F11G>TRPA1	forward_paired
1029	100	41.0	20211103_165042	88828752174059362	OR42bL>Chrimson_72F11G>TRPA1	forward_paired
1030	100	41.0	20211103_165042	88828752174059362	OR42bL>Chrimson_72F11G>TRPA1	forward_paired
1031	100	41.0	20211103_165042	88828752174059362	OR42bL>Chrimson_72F11G>TRPA1	forward_paired
1032	100	41.0	20211103_165042	88828752174059362	OR42bL>Chrimson_72F11G>TRPA1	forward_paired
1033	100	41.0	20211103_165042	88828752174059362	OR42bL>Chrimson_72F11G>TRPA1	forward_paired
1034	100	41.0	20211103_165042	88828752174059362	OR42bL>Chrimson_72F11G>TRPA1	forward_paired
1035	100	41.0	20211103_165042	88828752174059362	OR42bL>Chrimson_72F11G>TRPA1	forward_paired
1036	100	41.0	20211103_165042	88828752174059362	OR42bL>Chrimson_72F11G>TRPA1	forward_paired
1037	100	41.0	20211103_165042	88828752174059362	OR42bL>Chrimson_72F11G>TRPA1	forward_paired
1038	100	41.0	20211103_165042	88828752174059362	OR42bL>Chrimson_72F11G>TRPA1	forward_paired
1039	100	41.0	20211103_165042	88828752174059362	OR42bL>Chrimson_72F11G>TRPA1	forward_paired
1040	100	42.0	20211103_165042	88828752174059362	OR42bL>Chrimson_72F11G>TRPA1	forward_paired
1041	100	42.0	20211103_165042	88828752174059362	OR42bL>Chrimson_72F11G>TRPA1	forward_paired
1042	100	42.0	20211103_165042	88828752174059362	OR42bL>Chrimson_72F11G>TRPA1	forward_paired
1043	100	42.0	20211103_165042	88828752174059362	OR42bL>Chrimson_72F11G>TRPA1	forward_paired
1044	100	42.0	20211103_165042	88828752174059362	OR42bL>Chrimson_72F11G>TRPA1	forward_paired
1045	100	42.0	20211103_165042	88828752174059362	OR42bL>Chrimson_72F11G>TRPA1	forward_paired
1046	100	42.0	20211103_165042	88828752174059362	OR42bL>Chrimson_72F11G>TRPA1	forward_paired
1047	100	42.0	20211103_165042	88828752174059362	OR42bL>Chrimson_72F11G>TRPA1	forward_paired
1048	100	42.0	20211103_165042	88828752174059362	OR42bL>Chrimson_72F11G>TRPA1	forward_paired
1049	100	42.0	20211103_165042	88828752174059362	OR42bL>Chrimson_72F11G>TRPA1	forward_paired
1050	100	42.0	20211103_165042	88828752174059362	OR42bL>Chrimson_72F11G>TRPA1	forward_paired
1051	100	42.0	20211103_165042	88828752174059362	OR42bL>Chrimson_72F11G>TRPA1	forward_paired
1052	100	42.0	20211103_165042	88828752174059362	OR42bL>Chrimson_72F11G>TRPA1	forward_paired
1053	100	42.0	20211103_165042	88828752174059362	OR42bL>Chrimson_72F11G>TRPA1	forward_paired
1054	100	42.0	20211103_165042	88828752174059362	OR42bL>Chrimson_72F11G>TRPA1	forward_paired
1055	100	42.0	20211103_165042	88828752174059362	OR42bL>Chrimson_72F11G>TRPA1	forward_paired
1056	100	42.0	20211103_165042	88828752174059362	OR42bL>Chrimson_72F11G>TRPA1	forward_paired
1057	100	42.0	20211103_165042	88828752174059362	OR42bL>Chrimson_72F11G>TRPA1	forward_paired
1058	100	42.0	20211103_165042	88828752174059362	OR42bL>Chrimson_72F11G>TRPA1	forward_paired
1059	100	42.0	20211103_165042	88828752174059362	OR42bL>Chrimson_72F11G>TRPA1	forward_paired
1060	100	43.0	20211103_165042	88828752174059362	OR42bL>Chrimson_72F11G>TRPA1	forward_paired
1061	100	43.0	20211103_165042	88828752174059362	OR42bL>Chrimson_72F11G>TRPA1	forward_paired
1062	100	43.0	20211103_165042	88828752174059362	OR42bL>Chrimson_72F11G>TRPA1	forward_paired
1063	100	43.0	20211103_165042	88828752174059362	OR42bL>Chrimson_72F11G>TRPA1	forward_paired
1064	100	43.0	20211103_165042	88828752174059362	OR42bL>Chrimson_72F11G>TRPA1	forward_paired
1065	100	43.0	20211103_165042	88828752174059362	OR42bL>Chrimson_72F11G>TRPA1	forward_paired
1066	100	43.0	20211103_165042	88828752174059362	OR42bL>Chrimson_72F11G>TRPA1	forward_paired
1067	100	43.0	20211103_165042	88828752174059362	OR42bL>Chrimson_72F11G>TRPA1	forward_paired
1068	100	43.0	20211103_165042	88828752174059362	OR42bL>Chrimson_72F11G>TRPA1	forward_paired
1069	100	43.0	20211103_165042	88828752174059362	OR42bL>Chrimson_72F11G>TRPA1	forward_paired
1070	100	43.0	20211103_165042	88828752174059362	OR42bL>Chrimson_72F11G>TRPA1	forward_paired
1071	100	43.0	20211103_165042	88828752174059362	OR42bL>Chrimson_72F11G>TRPA1	forward_paired
1072	100	43.0	20211103_165042	88828752174059362	OR42bL>Chrimson_72F11G>TRPA1	forward_paired
1073	100	43.0	20211103_165042	88828752174059362	OR42bL>Chrimson_72F11G>TRPA1	forward_paired
1074	100	43.0	20211103_165042	88828752174059362	OR42bL>Chrimson_72F11G>TRPA1	forward_paired
1075	100	43.0	20211103_165042	88828752174059362	OR42bL>Chrimson_72F11G>TRPA1	forward_paired
1076	100	43.0	20211103_165042	88828752174059362	OR42bL>Chrimson_72F11G>TRPA1	forward_paired
1077	100	43.0	20211103_165042	88828752174059362	OR42bL>Chrimson_72F11G>TRPA1	forward_paired
1078	100	43.0	20211103_165042	88828752174059362	OR42bL>Chrimson_72F11G>TRPA1	forward_paired
1079	100	43.0	20211103_165042	88828752174059362	OR42bL>Chrimson_72F11G>TRPA1	forward_paired
1080	100	44.0	20211103_165042	88828752174059362	OR42bL>Chrimson_72F11G>TRPA1	forward_paired
1081	100	44.0	20211103_165042	88828752174059362	OR42bL>Chrimson_72F11G>TRPA1	forward_paired
1082	100	44.0	20211103_165042	88828752174059362	OR42bL>Chrimson_72F11G>TRPA1	forward_paired
1083	100	44.0	20211103_165042	88828752174059362	OR42bL>Chrimson_72F11G>TRPA1	forward_paired
1084	100	44.0	20211103_165042	88828752174059362	OR42bL>Chrimson_72F11G>TRPA1	forward_paired
1085	100	44.0	20211103_165042	88828752174059362	OR42bL>Chrimson_72F11G>TRPA1	forward_paired
1086	100	44.0	20211103_165042	88828752174059362	OR42bL>Chrimson_72F11G>TRPA1	forward_paired
1087	100	44.0	20211103_165042	88828752174059362	OR42bL>Chrimson_72F11G>TRPA1	forward_paired
1088	100	44.0	20211103_165042	88828752174059362	OR42bL>Chrimson_72F11G>TRPA1	forward_paired
1089	100	44.0	20211103_165042	88828752174059362	OR42bL>Chrimson_72F11G>TRPA1	forward_paired
1090	100	44.0	20211103_165042	88828752174059362	OR42bL>Chrimson_72F11G>TRPA1	forward_paired
1091	100	44.0	20211103_165042	88828752174059362	OR42bL>Chrimson_72F11G>TRPA1	forward_paired
1092	100	44.0	20211103_165042	88828752174059362	OR42bL>Chrimson_72F11G>TRPA1	forward_paired
1093	100	44.0	20211103_165042	88828752174059362	OR42bL>Chrimson_72F11G>TRPA1	forward_paired
1094	100	44.0	20211103_165042	88828752174059362	OR42bL>Chrimson_72F11G>TRPA1	forward_paired
1095	100	44.0	20211103_165042	88828752174059362	OR42bL>Chrimson_72F11G>TRPA1	forward_paired
1096	100	44.0	20211103_165042	88828752174059362	OR42bL>Chrimson_72F11G>TRPA1	forward_paired
1097	100	44.0	20211103_165042	88828752174059362	OR42bL>Chrimson_72F11G>TRPA1	forward_paired
1098	100	44.0	20211103_165042	88828752174059362	OR42bL>Chrimson_72F11G>TRPA1	forward_paired
1099	100	44.0	20211103_165042	88828752174059362	OR42bL>Chrimson_72F11G>TRPA1	forward_paired
1100	100	45.0	20211103_165042	88828752174059362	OR42bL>Chrimson_72F11G>TRPA1	forward_paired
1101	100	45.0	20211103_165042	88828752174059362	OR42bL>Chrimson_72F11G>TRPA1	forward_paired
1102	100	45.0	20211103_165042	88828752174059362	OR42bL>Chrimson_72F11G>TRPA1	forward_paired
1103	100	45.0	20211103_165042	88828752174059362	OR42bL>Chrimson_72F11G>TRPA1	forward_paired
1104	100	45.0	20211103_165042	88828752174059362	OR42bL>Chrimson_72F11G>TRPA1	forward_paired
1105	100	45.0	20211103_165042	88828752174059362	OR42bL>Chrimson_72F11G>TRPA1	forward_paired
1106	100	45.0	20211103_165042	88828752174059362	OR42bL>Chrimson_72F11G>TRPA1	forward_paired
1107	100	45.0	20211103_165042	88828752174059362	OR42bL>Chrimson_72F11G>TRPA1	forward_paired
1108	100	45.0	20211103_165042	88828752174059362	OR42bL>Chrimson_72F11G>TRPA1	forward_paired
1109	100	45.0	20211103_165042	88828752174059362	OR42bL>Chrimson_72F11G>TRPA1	forward_paired
1110	100	45.0	20211103_165042	88828752174059362	OR42bL>Chrimson_72F11G>TRPA1	forward_paired
1111	100	45.0	20211103_165042	88828752174059362	OR42bL>Chrimson_72F11G>TRPA1	forward_paired
1112	100	45.0	20211103_165042	88828752174059362	OR42bL>Chrimson_72F11G>TRPA1	forward_paired
1113	100	45.0	20211103_165042	88828752174059362	OR42bL>Chrimson_72F11G>TRPA1	forward_paired
1114	100	45.0	20211103_165042	88828752174059362	OR42bL>Chrimson_72F11G>TRPA1	forward_paired
1115	100	45.0	20211103_165042	88828752174059362	OR42bL>Chrimson_72F11G>TRPA1	forward_paired
1116	100	45.0	20211103_165042	88828752174059362	OR42bL>Chrimson_72F11G>TRPA1	forward_paired
1117	100	45.0	20211103_165042	88828752174059362	OR42bL>Chrimson_72F11G>TRPA1	forward_paired
1118	100	45.0	20211103_165042	88828752174059362	OR42bL>Chrimson_72F11G>TRPA1	forward_paired
1119	100	45.0	20211103_165042	88828752174059362	OR42bL>Chrimson_72F11G>TRPA1	forward_paired
1120	100	46.0	20211103_165042	88828752174059362	OR42bL>Chrimson_72F11G>TRPA1	forward_paired
1121	100	46.0	20211103_165042	88828752174059362	OR42bL>Chrimson_72F11G>TRPA1	forward_paired
1122	0	46.0	20211103_165042	88828752174059362	OR42bL>Chrimson_72F11G>TRPA1	forward_paired
1123	0	46.0	20211103_165042	88828752174059362	OR42bL>Chrimson_72F11G>TRPA1	forward_paired
1124	0	46.0	20211103_165042	88828752174059362	OR42bL>Chrimson_72F11G>TRPA1	forward_paired
1125	0	46.0	20211103_165042	88828752174059362	OR42bL>Chrimson_72F11G>TRPA1	forward_paired
1126	100	46.0	20211103_165042	88828752174059362	OR42bL>Chrimson_72F11G>TRPA1	forward_paired
1127	100	46.0	20211103_165042	88828752174059362	OR42bL>Chrimson_72F11G>TRPA1	forward_paired
1128	100	46.0	20211103_165042	88828752174059362	OR42bL>Chrimson_72F11G>TRPA1	forward_paired
1129	100	46.0	20211103_165042	88828752174059362	OR42bL>Chrimson_72F11G>TRPA1	forward_paired
1130	100	46.0	20211103_165042	88828752174059362	OR42bL>Chrimson_72F11G>TRPA1	forward_paired
1131	100	46.0	20211103_165042	88828752174059362	OR42bL>Chrimson_72F11G>TRPA1	forward_paired
1132	100	46.0	20211103_165042	88828752174059362	OR42bL>Chrimson_72F11G>TRPA1	forward_paired
1133	100	46.0	20211103_165042	88828752174059362	OR42bL>Chrimson_72F11G>TRPA1	forward_paired
1134	100	46.0	20211103_165042	88828752174059362	OR42bL>Chrimson_72F11G>TRPA1	forward_paired
1135	100	46.0	20211103_165042	88828752174059362	OR42bL>Chrimson_72F11G>TRPA1	forward_paired
1136	100	46.0	20211103_165042	88828752174059362	OR42bL>Chrimson_72F11G>TRPA1	forward_paired
1137	100	46.0	20211103_165042	88828752174059362	OR42bL>Chrimson_72F11G>TRPA1	forward_paired
1138	100	46.0	20211103_165042	88828752174059362	OR42bL>Chrimson_72F11G>TRPA1	forward_paired
1139	100	46.0	20211103_165042	88828752174059362	OR42bL>Chrimson_72F11G>TRPA1	forward_paired
1140	100	47.0	20211103_165042	88828752174059362	OR42bL>Chrimson_72F11G>TRPA1	forward_paired
1141	100	47.0	20211103_165042	88828752174059362	OR42bL>Chrimson_72F11G>TRPA1	forward_paired
1142	100	47.0	20211103_165042	88828752174059362	OR42bL>Chrimson_72F11G>TRPA1	forward_paired
1143	100	47.0	20211103_165042	88828752174059362	OR42bL>Chrimson_72F11G>TRPA1	forward_paired
1144	100	47.0	20211103_165042	88828752174059362	OR42bL>Chrimson_72F11G>TRPA1	forward_paired
1145	100	47.0	20211103_165042	88828752174059362	OR42bL>Chrimson_72F11G>TRPA1	forward_paired
1146	100	47.0	20211103_165042	88828752174059362	OR42bL>Chrimson_72F11G>TRPA1	forward_paired
1147	100	47.0	20211103_165042	88828752174059362	OR42bL>Chrimson_72F11G>TRPA1	forward_paired
1148	100	47.0	20211103_165042	88828752174059362	OR42bL>Chrimson_72F11G>TRPA1	forward_paired
1149	100	47.0	20211103_165042	88828752174059362	OR42bL>Chrimson_72F11G>TRPA1	forward_paired
1150	100	47.0	20211103_165042	88828752174059362	OR42bL>Chrimson_72F11G>TRPA1	forward_paired
1151	100	47.0	20211103_165042	88828752174059362	OR42bL>Chrimson_72F11G>TRPA1	forward_paired
1152	100	47.0	20211103_165042	88828752174059362	OR42bL>Chrimson_72F11G>TRPA1	forward_paired
1153	100	47.0	20211103_165042	88828752174059362	OR42bL>Chrimson_72F11G>TRPA1	forward_paired
1154	100	47.0	20211103_165042	88828752174059362	OR42bL>Chrimson_72F11G>TRPA1	forward_paired
1155	100	47.0	20211103_165042	88828752174059362	OR42bL>Chrimson_72F11G>TRPA1	forward_paired
1156	100	47.0	20211103_165042	88828752174059362	OR42bL>Chrimson_72F11G>TRPA1	forward_paired
1157	100	47.0	20211103_165042	88828752174059362	OR42bL>Chrimson_72F11G>TRPA1	forward_paired
1158	100	47.0	20211103_165042	88828752174059362	OR42bL>Chrimson_72F11G>TRPA1	forward_paired
1159	100	47.0	20211103_165042	88828752174059362	OR42bL>Chrimson_72F11G>TRPA1	forward_paired
1160	100	48.0	20211103_165042	88828752174059362	OR42bL>Chrimson_72F11G>TRPA1	forward_paired
1161	100	48.0	20211103_165042	88828752174059362	OR42bL>Chrimson_72F11G>TRPA1	forward_paired
1162	100	48.0	20211103_165042	88828752174059362	OR42bL>Chrimson_72F11G>TRPA1	forward_paired
1163	100	48.0	20211103_165042	88828752174059362	OR42bL>Chrimson_72F11G>TRPA1	forward_paired
1164	100	48.0	20211103_165042	88828752174059362	OR42bL>Chrimson_72F11G>TRPA1	forward_paired
1165	100	48.0	20211103_165042	88828752174059362	OR42bL>Chrimson_72F11G>TRPA1	forward_paired
1166	100	48.0	20211103_165042	88828752174059362	OR42bL>Chrimson_72F11G>TRPA1	forward_paired
1167	100	48.0	20211103_165042	88828752174059362	OR42bL>Chrimson_72F11G>TRPA1	forward_paired
1168	100	48.0	20211103_165042	88828752174059362	OR42bL>Chrimson_72F11G>TRPA1	forward_paired
1169	100	48.0	20211103_165042	88828752174059362	OR42bL>Chrimson_72F11G>TRPA1	forward_paired
1170	100	48.0	20211103_165042	88828752174059362	OR42bL>Chrimson_72F11G>TRPA1	forward_paired
1171	100	48.0	20211103_165042	88828752174059362	OR42bL>Chrimson_72F11G>TRPA1	forward_paired
1172	100	48.0	20211103_165042	88828752174059362	OR42bL>Chrimson_72F11G>TRPA1	forward_paired
1173	100	48.0	20211103_165042	88828752174059362	OR42bL>Chrimson_72F11G>TRPA1	forward_paired
1174	100	48.0	20211103_165042	88828752174059362	OR42bL>Chrimson_72F11G>TRPA1	forward_paired
1175	100	48.0	20211103_165042	88828752174059362	OR42bL>Chrimson_72F11G>TRPA1	forward_paired
1176	100	48.0	20211103_165042	88828752174059362	OR42bL>Chrimson_72F11G>TRPA1	forward_paired
1177	100	48.0	20211103_165042	88828752174059362	OR42bL>Chrimson_72F11G>TRPA1	forward_paired
1178	100	48.0	20211103_165042	88828752174059362	OR42bL>Chrimson_72F11G>TRPA1	forward_paired
1179	100	48.0	20211103_165042	88828752174059362	OR42bL>Chrimson_72F11G>TRPA1	forward_paired
1180	100	49.0	20211103_165042	88828752174059362	OR42bL>Chrimson_72F11G>TRPA1	forward_paired
1181	100	49.0	20211103_165042	88828752174059362	OR42bL>Chrimson_72F11G>TRPA1	forward_paired
1182	100	49.0	20211103_165042	88828752174059362	OR42bL>Chrimson_72F11G>TRPA1	forward_paired
1183	100	49.0	20211103_165042	88828752174059362	OR42bL>Chrimson_72F11G>TRPA1	forward_paired
1184	100	49.0	20211103_165042	88828752174059362	OR42bL>Chrimson_72F11G>TRPA1	forward_paired
1185	100	49.0	20211103_165042	88828752174059362	OR42bL>Chrimson_72F11G>TRPA1	forward_paired
1186	100	49.0	20211103_165042	88828752174059362	OR42bL>Chrimson_72F11G>TRPA1	forward_paired
1187	100	49.0	20211103_165042	88828752174059362	OR42bL>Chrimson_72F11G>TRPA1	forward_paired
1188	100	49.0	20211103_165042	88828752174059362	OR42bL>Chrimson_72F11G>TRPA1	forward_paired
1189	100	49.0	20211103_165042	88828752174059362	OR42bL>Chrimson_72F11G>TRPA1	forward_paired
1190	100	49.0	20211103_165042	88828752174059362	OR42bL>Chrimson_72F11G>TRPA1	forward_paired
1191	100	49.0	20211103_165042	88828752174059362	OR42bL>Chrimson_72F11G>TRPA1	forward_paired
1192	100	49.0	20211103_165042	88828752174059362	OR42bL>Chrimson_72F11G>TRPA1	forward_paired
1193	100	49.0	20211103_165042	88828752174059362	OR42bL>Chrimson_72F11G>TRPA1	forward_paired
1194	100	49.0	20211103_165042	88828752174059362	OR42bL>Chrimson_72F11G>TRPA1	forward_paired
1195	100	49.0	20211103_165042	88828752174059362	OR42bL>Chrimson_72F11G>TRPA1	forward_paired
1196	100	49.0	20211103_165042	88828752174059362	OR42bL>Chrimson_72F11G>TRPA1	forward_paired
1197	100	49.0	20211103_165042	88828752174059362	OR42bL>Chrimson_72F11G>TRPA1	forward_paired
1198	100	49.0	20211103_165042	88828752174059362	OR42bL>Chrimson_72F11G>TRPA1	forward_paired
1199	100	49.0	20211103_165042	88828752174059362	OR42bL>Chrimson_72F11G>TRPA1	forward_paired
1200	100	50.0	20211103_165042	88828752174059362	OR42bL>Chrimson_72F11G>TRPA1	forward_paired
1201	100	50.0	20211103_165042	88828752174059362	OR42bL>Chrimson_72F11G>TRPA1	forward_paired
1202	100	50.0	20211103_165042	88828752174059362	OR42bL>Chrimson_72F11G>TRPA1	forward_paired
1203	100	50.0	20211103_165042	88828752174059362	OR42bL>Chrimson_72F11G>TRPA1	forward_paired
1204	100	50.0	20211103_165042	88828752174059362	OR42bL>Chrimson_72F11G>TRPA1	forward_paired
1205	100	50.0	20211103_165042	88828752174059362	OR42bL>Chrimson_72F11G>TRPA1	forward_paired
1206	100	50.0	20211103_165042	88828752174059362	OR42bL>Chrimson_72F11G>TRPA1	forward_paired
1207	100	50.0	20211103_165042	88828752174059362	OR42bL>Chrimson_72F11G>TRPA1	forward_paired
1208	100	50.0	20211103_165042	88828752174059362	OR42bL>Chrimson_72F11G>TRPA1	forward_paired
1209	100	50.0	20211103_165042	88828752174059362	OR42bL>Chrimson_72F11G>TRPA1	forward_paired
1210	100	50.0	20211103_165042	88828752174059362	OR42bL>Chrimson_72F11G>TRPA1	forward_paired
1211	100	50.0	20211103_165042	88828752174059362	OR42bL>Chrimson_72F11G>TRPA1	forward_paired
1212	100	50.0	20211103_165042	88828752174059362	OR42bL>Chrimson_72F11G>TRPA1	forward_paired
1213	100	50.0	20211103_165042	88828752174059362	OR42bL>Chrimson_72F11G>TRPA1	forward_paired
1214	100	50.0	20211103_165042	88828752174059362	OR42bL>Chrimson_72F11G>TRPA1	forward_paired
1215	100	50.0	20211103_165042	88828752174059362	OR42bL>Chrimson_72F11G>TRPA1	forward_paired
1216	100	50.0	20211103_165042	88828752174059362	OR42bL>Chrimson_72F11G>TRPA1	forward_paired
1217	100	50.0	20211103_165042	88828752174059362	OR42bL>Chrimson_72F11G>TRPA1	forward_paired
1218	100	50.0	20211103_165042	88828752174059362	OR42bL>Chrimson_72F11G>TRPA1	forward_paired
1219	100	50.0	20211103_165042	88828752174059362	OR42bL>Chrimson_72F11G>TRPA1	forward_paired
1220	100	51.0	20211103_165042	88828752174059362	OR42bL>Chrimson_72F11G>TRPA1	forward_paired
1221	100	51.0	20211103_165042	88828752174059362	OR42bL>Chrimson_72F11G>TRPA1	forward_paired
1222	0	51.0	20211103_165042	88828752174059362	OR42bL>Chrimson_72F11G>TRPA1	forward_paired
1223	0	51.0	20211103_165042	88828752174059362	OR42bL>Chrimson_72F11G>TRPA1	forward_paired
1224	0	51.0	20211103_165042	88828752174059362	OR42bL>Chrimson_72F11G>TRPA1	forward_paired
1225	0	51.0	20211103_165042	88828752174059362	OR42bL>Chrimson_72F11G>TRPA1	forward_paired
1226	0	51.0	20211103_165042	88828752174059362	OR42bL>Chrimson_72F11G>TRPA1	forward_paired
1227	0	51.0	20211103_165042	88828752174059362	OR42bL>Chrimson_72F11G>TRPA1	forward_paired
1228	0	51.0	20211103_165042	88828752174059362	OR42bL>Chrimson_72F11G>TRPA1	forward_paired
1229	0	51.0	20211103_165042	88828752174059362	OR42bL>Chrimson_72F11G>TRPA1	forward_paired
1230	0	51.0	20211103_165042	88828752174059362	OR42bL>Chrimson_72F11G>TRPA1	forward_paired
1231	0	51.0	20211103_165042	88828752174059362	OR42bL>Chrimson_72F11G>TRPA1	forward_paired
1232	0	51.0	20211103_165042	88828752174059362	OR42bL>Chrimson_72F11G>TRPA1	forward_paired
1233	0	51.0	20211103_165042	88828752174059362	OR42bL>Chrimson_72F11G>TRPA1	forward_paired
1234	0	51.0	20211103_165042	88828752174059362	OR42bL>Chrimson_72F11G>TRPA1	forward_paired
1235	0	51.0	20211103_165042	88828752174059362	OR42bL>Chrimson_72F11G>TRPA1	forward_paired
1236	0	51.0	20211103_165042	88828752174059362	OR42bL>Chrimson_72F11G>TRPA1	forward_paired
1237	0	51.0	20211103_165042	88828752174059362	OR42bL>Chrimson_72F11G>TRPA1	forward_paired
1238	0	51.0	20211103_165042	88828752174059362	OR42bL>Chrimson_72F11G>TRPA1	forward_paired
1239	0	51.0	20211103_165042	88828752174059362	OR42bL>Chrimson_72F11G>TRPA1	forward_paired
1240	0	52.0	20211103_165042	88828752174059362	OR42bL>Chrimson_72F11G>TRPA1	forward_paired
1241	0	52.0	20211103_165042	88828752174059362	OR42bL>Chrimson_72F11G>TRPA1	forward_paired
1242	0	52.0	20211103_165042	88828752174059362	OR42bL>Chrimson_72F11G>TRPA1	forward_paired
1243	0	52.0	20211103_165042	88828752174059362	OR42bL>Chrimson_72F11G>TRPA1	forward_paired
1244	0	52.0	20211103_165042	88828752174059362	OR42bL>Chrimson_72F11G>TRPA1	forward_paired
1245	0	52.0	20211103_165042	88828752174059362	OR42bL>Chrimson_72F11G>TRPA1	forward_paired
1246	0	52.0	20211103_165042	88828752174059362	OR42bL>Chrimson_72F11G>TRPA1	forward_paired
1247	0	52.0	20211103_165042	88828752174059362	OR42bL>Chrimson_72F11G>TRPA1	forward_paired
1248	0	52.0	20211103_165042	88828752174059362	OR42bL>Chrimson_72F11G>TRPA1	forward_paired
1249	0	52.0	20211103_165042	88828752174059362	OR42bL>Chrimson_72F11G>TRPA1	forward_paired
1250	0	52.0	20211103_165042	88828752174059362	OR42bL>Chrimson_72F11G>TRPA1	forward_paired
1251	0	52.0	20211103_165042	88828752174059362	OR42bL>Chrimson_72F11G>TRPA1	forward_paired
1252	0	52.0	20211103_165042	88828752174059362	OR42bL>Chrimson_72F11G>TRPA1	forward_paired
1253	0	52.0	20211103_165042	88828752174059362	OR42bL>Chrimson_72F11G>TRPA1	forward_paired
1254	0	52.0	20211103_165042	88828752174059362	OR42bL>Chrimson_72F11G>TRPA1	forward_paired
1255	0	52.0	20211103_165042	88828752174059362	OR42bL>Chrimson_72F11G>TRPA1	forward_paired
1256	0	52.0	20211103_165042	88828752174059362	OR42bL>Chrimson_72F11G>TRPA1	forward_paired
1257	0	52.0	20211103_165042	88828752174059362	OR42bL>Chrimson_72F11G>TRPA1	forward_paired
1258	0	52.0	20211103_165042	88828752174059362	OR42bL>Chrimson_72F11G>TRPA1	forward_paired
1259	0	52.0	20211103_165042	88828752174059362	OR42bL>Chrimson_72F11G>TRPA1	forward_paired
1260	0	53.0	20211103_165042	88828752174059362	OR42bL>Chrimson_72F11G>TRPA1	forward_paired
1261	0	53.0	20211103_165042	88828752174059362	OR42bL>Chrimson_72F11G>TRPA1	forward_paired
1262	0	53.0	20211103_165042	88828752174059362	OR42bL>Chrimson_72F11G>TRPA1	forward_paired
1263	0	53.0	20211103_165042	88828752174059362	OR42bL>Chrimson_72F11G>TRPA1	forward_paired
1264	0	53.0	20211103_165042	88828752174059362	OR42bL>Chrimson_72F11G>TRPA1	forward_paired
1265	0	53.0	20211103_165042	88828752174059362	OR42bL>Chrimson_72F11G>TRPA1	forward_paired
1266	0	53.0	20211103_165042	88828752174059362	OR42bL>Chrimson_72F11G>TRPA1	forward_paired
1267	0	53.0	20211103_165042	88828752174059362	OR42bL>Chrimson_72F11G>TRPA1	forward_paired
1268	0	53.0	20211103_165042	88828752174059362	OR42bL>Chrimson_72F11G>TRPA1	forward_paired
1269	0	53.0	20211103_165042	88828752174059362	OR42bL>Chrimson_72F11G>TRPA1	forward_paired
1270	0	53.0	20211103_165042	88828752174059362	OR42bL>Chrimson_72F11G>TRPA1	forward_paired
1271	0	53.0	20211103_165042	88828752174059362	OR42bL>Chrimson_72F11G>TRPA1	forward_paired
1272	0	53.0	20211103_165042	88828752174059362	OR42bL>Chrimson_72F11G>TRPA1	forward_paired
1273	0	53.0	20211103_165042	88828752174059362	OR42bL>Chrimson_72F11G>TRPA1	forward_paired
1274	0	53.0	20211103_165042	88828752174059362	OR42bL>Chrimson_72F11G>TRPA1	forward_paired
1275	0	53.0	20211103_165042	88828752174059362	OR42bL>Chrimson_72F11G>TRPA1	forward_paired
1276	0	53.0	20211103_165042	88828752174059362	OR42bL>Chrimson_72F11G>TRPA1	forward_paired
1277	0	53.0	20211103_165042	88828752174059362	OR42bL>Chrimson_72F11G>TRPA1	forward_paired
1278	0	53.0	20211103_165042	88828752174059362	OR42bL>Chrimson_72F11G>TRPA1	forward_paired
1279	0	53.0	20211103_165042	88828752174059362	OR42bL>Chrimson_72F11G>TRPA1	forward_paired
1280	0	54.0	20211103_165042	88828752174059362	OR42bL>Chrimson_72F11G>TRPA1	forward_paired
1281	0	54.0	20211103_165042	88828752174059362	OR42bL>Chrimson_72F11G>TRPA1	forward_paired
1282	0	54.0	20211103_165042	88828752174059362	OR42bL>Chrimson_72F11G>TRPA1	forward_paired
1283	0	54.0	20211103_165042	88828752174059362	OR42bL>Chrimson_72F11G>TRPA1	forward_paired
1284	0	54.0	20211103_165042	88828752174059362	OR42bL>Chrimson_72F11G>TRPA1	forward_paired
1285	0	54.0	20211103_165042	88828752174059362	OR42bL>Chrimson_72F11G>TRPA1	forward_paired
1286	0	54.0	20211103_165042	88828752174059362	OR42bL>Chrimson_72F11G>TRPA1	forward_paired
1287	0	54.0	20211103_165042	88828752174059362	OR42bL>Chrimson_72F11G>TRPA1	forward_paired
1288	0	54.0	20211103_165042	88828752174059362	OR42bL>Chrimson_72F11G>TRPA1	forward_paired
1289	0	54.0	20211103_165042	88828752174059362	OR42bL>Chrimson_72F11G>TRPA1	forward_paired
1290	0	54.0	20211103_165042	88828752174059362	OR42bL>Chrimson_72F11G>TRPA1	forward_paired
1291	0	54.0	20211103_165042	88828752174059362	OR42bL>Chrimson_72F11G>TRPA1	forward_paired
1292	0	54.0	20211103_165042	88828752174059362	OR42bL>Chrimson_72F11G>TRPA1	forward_paired
1293	0	54.0	20211103_165042	88828752174059362	OR42bL>Chrimson_72F11G>TRPA1	forward_paired
1294	0	54.0	20211103_165042	88828752174059362	OR42bL>Chrimson_72F11G>TRPA1	forward_paired
1295	0	54.0	20211103_165042	88828752174059362	OR42bL>Chrimson_72F11G>TRPA1	forward_paired
1296	0	54.0	20211103_165042	88828752174059362	OR42bL>Chrimson_72F11G>TRPA1	forward_paired
1297	0	54.0	20211103_165042	88828752174059362	OR42bL>Chrimson_72F11G>TRPA1	forward_paired
1298	0	54.0	20211103_165042	88828752174059362	OR42bL>Chrimson_72F11G>TRPA1	forward_paired
1299	0	54.0	20211103_165042	88828752174059362	OR42bL>Chrimson_72F11G>TRPA1	forward_paired
1300	0	55.0	20211103_165042	88828752174059362	OR42bL>Chrimson_72F11G>TRPA1	forward_paired
1301	0	55.0	20211103_165042	88828752174059362	OR42bL>Chrimson_72F11G>TRPA1	forward_paired
1302	0	55.0	20211103_165042	88828752174059362	OR42bL>Chrimson_72F11G>TRPA1	forward_paired
1303	0	55.0	20211103_165042	88828752174059362	OR42bL>Chrimson_72F11G>TRPA1	forward_paired
1304	0	55.0	20211103_165042	88828752174059362	OR42bL>Chrimson_72F11G>TRPA1	forward_paired
1305	0	55.0	20211103_165042	88828752174059362	OR42bL>Chrimson_72F11G>TRPA1	forward_paired
1306	0	55.0	20211103_165042	88828752174059362	OR42bL>Chrimson_72F11G>TRPA1	forward_paired
1307	0	55.0	20211103_165042	88828752174059362	OR42bL>Chrimson_72F11G>TRPA1	forward_paired
1308	0	55.0	20211103_165042	88828752174059362	OR42bL>Chrimson_72F11G>TRPA1	forward_paired
1309	0	55.0	20211103_165042	88828752174059362	OR42bL>Chrimson_72F11G>TRPA1	forward_paired
1310	0	55.0	20211103_165042	88828752174059362	OR42bL>Chrimson_72F11G>TRPA1	forward_paired
1311	0	55.0	20211103_165042	88828752174059362	OR42bL>Chrimson_72F11G>TRPA1	forward_paired
1312	0	55.0	20211103_165042	88828752174059362	OR42bL>Chrimson_72F11G>TRPA1	forward_paired
1313	0	55.0	20211103_165042	88828752174059362	OR42bL>Chrimson_72F11G>TRPA1	forward_paired
1314	0	55.0	20211103_165042	88828752174059362	OR42bL>Chrimson_72F11G>TRPA1	forward_paired
1315	0	55.0	20211103_165042	88828752174059362	OR42bL>Chrimson_72F11G>TRPA1	forward_paired
1316	0	55.0	20211103_165042	88828752174059362	OR42bL>Chrimson_72F11G>TRPA1	forward_paired
1317	0	55.0	20211103_165042	88828752174059362	OR42bL>Chrimson_72F11G>TRPA1	forward_paired
1318	0	55.0	20211103_165042	88828752174059362	OR42bL>Chrimson_72F11G>TRPA1	forward_paired
1319	0	55.0	20211103_165042	88828752174059362	OR42bL>Chrimson_72F11G>TRPA1	forward_paired
1320	0	56.0	20211103_165042	88828752174059362	OR42bL>Chrimson_72F11G>TRPA1	forward_paired
1321	0	56.0	20211103_165042	88828752174059362	OR42bL>Chrimson_72F11G>TRPA1	forward_paired
1322	0	56.0	20211103_165042	88828752174059362	OR42bL>Chrimson_72F11G>TRPA1	forward_paired
1323	0	56.0	20211103_165042	88828752174059362	OR42bL>Chrimson_72F11G>TRPA1	forward_paired
1324	0	56.0	20211103_165042	88828752174059362	OR42bL>Chrimson_72F11G>TRPA1	forward_paired
1325	100	56.0	20211103_165042	88828752174059362	OR42bL>Chrimson_72F11G>TRPA1	forward_paired
1326	100	56.0	20211103_165042	88828752174059362	OR42bL>Chrimson_72F11G>TRPA1	forward_paired
1327	100	56.0	20211103_165042	88828752174059362	OR42bL>Chrimson_72F11G>TRPA1	forward_paired
1328	100	56.0	20211103_165042	88828752174059362	OR42bL>Chrimson_72F11G>TRPA1	forward_paired
1329	100	56.0	20211103_165042	88828752174059362	OR42bL>Chrimson_72F11G>TRPA1	forward_paired
1330	100	56.0	20211103_165042	88828752174059362	OR42bL>Chrimson_72F11G>TRPA1	forward_paired
1331	100	56.0	20211103_165042	88828752174059362	OR42bL>Chrimson_72F11G>TRPA1	forward_paired
1332	100	56.0	20211103_165042	88828752174059362	OR42bL>Chrimson_72F11G>TRPA1	forward_paired
1333	100	56.0	20211103_165042	88828752174059362	OR42bL>Chrimson_72F11G>TRPA1	forward_paired
1334	100	56.0	20211103_165042	88828752174059362	OR42bL>Chrimson_72F11G>TRPA1	forward_paired
1335	100	56.0	20211103_165042	88828752174059362	OR42bL>Chrimson_72F11G>TRPA1	forward_paired
1336	100	56.0	20211103_165042	88828752174059362	OR42bL>Chrimson_72F11G>TRPA1	forward_paired
1337	100	56.0	20211103_165042	88828752174059362	OR42bL>Chrimson_72F11G>TRPA1	forward_paired
1338	100	56.0	20211103_165042	88828752174059362	OR42bL>Chrimson_72F11G>TRPA1	forward_paired
1339	100	56.0	20211103_165042	88828752174059362	OR42bL>Chrimson_72F11G>TRPA1	forward_paired
1340	100	57.0	20211103_165042	88828752174059362	OR42bL>Chrimson_72F11G>TRPA1	forward_paired
1341	100	57.0	20211103_165042	88828752174059362	OR42bL>Chrimson_72F11G>TRPA1	forward_paired
1342	100	57.0	20211103_165042	88828752174059362	OR42bL>Chrimson_72F11G>TRPA1	forward_paired
1343	100	57.0	20211103_165042	88828752174059362	OR42bL>Chrimson_72F11G>TRPA1	forward_paired
1344	100	57.0	20211103_165042	88828752174059362	OR42bL>Chrimson_72F11G>TRPA1	forward_paired
1345	100	57.0	20211103_165042	88828752174059362	OR42bL>Chrimson_72F11G>TRPA1	forward_paired
1346	100	57.0	20211103_165042	88828752174059362	OR42bL>Chrimson_72F11G>TRPA1	forward_paired
1347	100	57.0	20211103_165042	88828752174059362	OR42bL>Chrimson_72F11G>TRPA1	forward_paired
1348	100	57.0	20211103_165042	88828752174059362	OR42bL>Chrimson_72F11G>TRPA1	forward_paired
1349	100	57.0	20211103_165042	88828752174059362	OR42bL>Chrimson_72F11G>TRPA1	forward_paired
1350	100	57.0	20211103_165042	88828752174059362	OR42bL>Chrimson_72F11G>TRPA1	forward_paired
1351	100	57.0	20211103_165042	88828752174059362	OR42bL>Chrimson_72F11G>TRPA1	forward_paired
1352	100	57.0	20211103_165042	88828752174059362	OR42bL>Chrimson_72F11G>TRPA1	forward_paired
1353	100	57.0	20211103_165042	88828752174059362	OR42bL>Chrimson_72F11G>TRPA1	forward_paired
1354	100	57.0	20211103_165042	88828752174059362	OR42bL>Chrimson_72F11G>TRPA1	forward_paired
1355	100	57.0	20211103_165042	88828752174059362	OR42bL>Chrimson_72F11G>TRPA1	forward_paired
1356	100	57.0	20211103_165042	88828752174059362	OR42bL>Chrimson_72F11G>TRPA1	forward_paired
1357	100	57.0	20211103_165042	88828752174059362	OR42bL>Chrimson_72F11G>TRPA1	forward_paired
1358	100	57.0	20211103_165042	88828752174059362	OR42bL>Chrimson_72F11G>TRPA1	forward_paired
1359	100	57.0	20211103_165042	88828752174059362	OR42bL>Chrimson_72F11G>TRPA1	forward_paired
1360	100	58.0	20211103_165042	88828752174059362	OR42bL>Chrimson_72F11G>TRPA1	forward_paired
1361	100	58.0	20211103_165042	88828752174059362	OR42bL>Chrimson_72F11G>TRPA1	forward_paired
1362	100	58.0	20211103_165042	88828752174059362	OR42bL>Chrimson_72F11G>TRPA1	forward_paired
1363	100	58.0	20211103_165042	88828752174059362	OR42bL>Chrimson_72F11G>TRPA1	forward_paired
1364	100	58.0	20211103_165042	88828752174059362	OR42bL>Chrimson_72F11G>TRPA1	forward_paired
1365	100	58.0	20211103_165042	88828752174059362	OR42bL>Chrimson_72F11G>TRPA1	forward_paired
1366	100	58.0	20211103_165042	88828752174059362	OR42bL>Chrimson_72F11G>TRPA1	forward_paired
1367	100	58.0	20211103_165042	88828752174059362	OR42bL>Chrimson_72F11G>TRPA1	forward_paired
1368	100	58.0	20211103_165042	88828752174059362	OR42bL>Chrimson_72F11G>TRPA1	forward_paired
1369	100	58.0	20211103_165042	88828752174059362	OR42bL>Chrimson_72F11G>TRPA1	forward_paired
1370	100	58.0	20211103_165042	88828752174059362	OR42bL>Chrimson_72F11G>TRPA1	forward_paired
1371	100	58.0	20211103_165042	88828752174059362	OR42bL>Chrimson_72F11G>TRPA1	forward_paired
1372	100	58.0	20211103_165042	88828752174059362	OR42bL>Chrimson_72F11G>TRPA1	forward_paired
1373	100	58.0	20211103_165042	88828752174059362	OR42bL>Chrimson_72F11G>TRPA1	forward_paired
1374	100	58.0	20211103_165042	88828752174059362	OR42bL>Chrimson_72F11G>TRPA1	forward_paired
1375	100	58.0	20211103_165042	88828752174059362	OR42bL>Chrimson_72F11G>TRPA1	forward_paired
1376	100	58.0	20211103_165042	88828752174059362	OR42bL>Chrimson_72F11G>TRPA1	forward_paired
1377	100	58.0	20211103_165042	88828752174059362	OR42bL>Chrimson_72F11G>TRPA1	forward_paired
1378	100	58.0	20211103_165042	88828752174059362	OR42bL>Chrimson_72F11G>TRPA1	forward_paired
1379	100	58.0	20211103_165042	88828752174059362	OR42bL>Chrimson_72F11G>TRPA1	forward_paired
1380	100	59.0	20211103_165042	88828752174059362	OR42bL>Chrimson_72F11G>TRPA1	forward_paired
1381	100	59.0	20211103_165042	88828752174059362	OR42bL>Chrimson_72F11G>TRPA1	forward_paired
1382	100	59.0	20211103_165042	88828752174059362	OR42bL>Chrimson_72F11G>TRPA1	forward_paired
1383	100	59.0	20211103_165042	88828752174059362	OR42bL>Chrimson_72F11G>TRPA1	forward_paired
1384	100	59.0	20211103_165042	88828752174059362	OR42bL>Chrimson_72F11G>TRPA1	forward_paired
1385	100	59.0	20211103_165042	88828752174059362	OR42bL>Chrimson_72F11G>TRPA1	forward_paired
1386	0	59.0	20211103_165042	88828752174059362	OR42bL>Chrimson_72F11G>TRPA1	forward_paired
1387	0	59.0	20211103_165042	88828752174059362	OR42bL>Chrimson_72F11G>TRPA1	forward_paired
1388	0	59.0	20211103_165042	88828752174059362	OR42bL>Chrimson_72F11G>TRPA1	forward_paired
1389	0	59.0	20211103_165042	88828752174059362	OR42bL>Chrimson_72F11G>TRPA1	forward_paired
1390	0	59.0	20211103_165042	88828752174059362	OR42bL>Chrimson_72F11G>TRPA1	forward_paired
1391	0	59.0	20211103_165042	88828752174059362	OR42bL>Chrimson_72F11G>TRPA1	forward_paired
1392	0	59.0	20211103_165042	88828752174059362	OR42bL>Chrimson_72F11G>TRPA1	forward_paired
1393	0	59.0	20211103_165042	88828752174059362	OR42bL>Chrimson_72F11G>TRPA1	forward_paired
1394	0	59.0	20211103_165042	88828752174059362	OR42bL>Chrimson_72F11G>TRPA1	forward_paired
1395	0	59.0	20211103_165042	88828752174059362	OR42bL>Chrimson_72F11G>TRPA1	forward_paired
1396	0	59.0	20211103_165042	88828752174059362	OR42bL>Chrimson_72F11G>TRPA1	forward_paired
1397	0	59.0	20211103_165042	88828752174059362	OR42bL>Chrimson_72F11G>TRPA1	forward_paired
1398	0	59.0	20211103_165042	88828752174059362	OR42bL>Chrimson_72F11G>TRPA1	forward_paired
1399	0	59.0	20211103_165042	88828752174059362	OR42bL>Chrimson_72F11G>TRPA1	forward_paired
1400	0	60.0	20211103_165042	88828752174059362	OR42bL>Chrimson_72F11G>TRPA1	forward_paired
1401	100	60.0	20211103_165042	88828752174059362	OR42bL>Chrimson_72F11G>TRPA1	forward_paired
1402	100	60.0	20211103_165042	88828752174059362	OR42bL>Chrimson_72F11G>TRPA1	forward_paired
1403	100	60.0	20211103_165042	88828752174059362	OR42bL>Chrimson_72F11G>TRPA1	forward_paired
1404	100	60.0	20211103_165042	88828752174059362	OR42bL>Chrimson_72F11G>TRPA1	forward_paired
1405	100	60.0	20211103_165042	88828752174059362	OR42bL>Chrimson_72F11G>TRPA1	forward_paired
1406	100	60.0	20211103_165042	88828752174059362	OR42bL>Chrimson_72F11G>TRPA1	forward_paired
1407	100	60.0	20211103_165042	88828752174059362	OR42bL>Chrimson_72F11G>TRPA1	forward_paired
1408	100	60.0	20211103_165042	88828752174059362	OR42bL>Chrimson_72F11G>TRPA1	forward_paired
1409	100	60.0	20211103_165042	88828752174059362	OR42bL>Chrimson_72F11G>TRPA1	forward_paired
1410	100	60.0	20211103_165042	88828752174059362	OR42bL>Chrimson_72F11G>TRPA1	forward_paired
1411	100	60.0	20211103_165042	88828752174059362	OR42bL>Chrimson_72F11G>TRPA1	forward_paired
1412	100	60.0	20211103_165042	88828752174059362	OR42bL>Chrimson_72F11G>TRPA1	forward_paired
1413	100	60.0	20211103_165042	88828752174059362	OR42bL>Chrimson_72F11G>TRPA1	forward_paired
1414	100	60.0	20211103_165042	88828752174059362	OR42bL>Chrimson_72F11G>TRPA1	forward_paired
1415	100	60.0	20211103_165042	88828752174059362	OR42bL>Chrimson_72F11G>TRPA1	forward_paired
1416	100	60.0	20211103_165042	88828752174059362	OR42bL>Chrimson_72F11G>TRPA1	forward_paired
1417	100	60.0	20211103_165042	88828752174059362	OR42bL>Chrimson_72F11G>TRPA1	forward_paired
1418	100	60.0	20211103_165042	88828752174059362	OR42bL>Chrimson_72F11G>TRPA1	forward_paired
1419	100	60.0	20211103_165042	88828752174059362	OR42bL>Chrimson_72F11G>TRPA1	forward_paired
1420	100	61.0	20211103_165042	88828752174059362	OR42bL>Chrimson_72F11G>TRPA1	forward_paired
1421	100	61.0	20211103_165042	88828752174059362	OR42bL>Chrimson_72F11G>TRPA1	forward_paired
1422	100	61.0	20211103_165042	88828752174059362	OR42bL>Chrimson_72F11G>TRPA1	forward_paired
1423	100	61.0	20211103_165042	88828752174059362	OR42bL>Chrimson_72F11G>TRPA1	forward_paired
1424	100	61.0	20211103_165042	88828752174059362	OR42bL>Chrimson_72F11G>TRPA1	forward_paired
1425	100	61.0	20211103_165042	88828752174059362	OR42bL>Chrimson_72F11G>TRPA1	forward_paired
1426	100	61.0	20211103_165042	88828752174059362	OR42bL>Chrimson_72F11G>TRPA1	forward_paired
1427	100	61.0	20211103_165042	88828752174059362	OR42bL>Chrimson_72F11G>TRPA1	forward_paired
1428	100	61.0	20211103_165042	88828752174059362	OR42bL>Chrimson_72F11G>TRPA1	forward_paired
1429	100	61.0	20211103_165042	88828752174059362	OR42bL>Chrimson_72F11G>TRPA1	forward_paired
1430	100	61.0	20211103_165042	88828752174059362	OR42bL>Chrimson_72F11G>TRPA1	forward_paired
1431	100	61.0	20211103_165042	88828752174059362	OR42bL>Chrimson_72F11G>TRPA1	forward_paired
1432	100	61.0	20211103_165042	88828752174059362	OR42bL>Chrimson_72F11G>TRPA1	forward_paired
1433	0	61.0	20211103_165042	88828752174059362	OR42bL>Chrimson_72F11G>TRPA1	forward_paired
1434	0	61.0	20211103_165042	88828752174059362	OR42bL>Chrimson_72F11G>TRPA1	forward_paired
1435	0	61.0	20211103_165042	88828752174059362	OR42bL>Chrimson_72F11G>TRPA1	forward_paired
1436	0	61.0	20211103_165042	88828752174059362	OR42bL>Chrimson_72F11G>TRPA1	forward_paired
1437	0	61.0	20211103_165042	88828752174059362	OR42bL>Chrimson_72F11G>TRPA1	forward_paired
1438	0	61.0	20211103_165042	88828752174059362	OR42bL>Chrimson_72F11G>TRPA1	forward_paired
1439	0	61.0	20211103_165042	88828752174059362	OR42bL>Chrimson_72F11G>TRPA1	forward_paired
1440	0	62.0	20211103_165042	88828752174059362	OR42bL>Chrimson_72F11G>TRPA1	forward_paired
1441	0	62.0	20211103_165042	88828752174059362	OR42bL>Chrimson_72F11G>TRPA1	forward_paired
1442	0	62.0	20211103_165042	88828752174059362	OR42bL>Chrimson_72F11G>TRPA1	forward_paired
1443	0	62.0	20211103_165042	88828752174059362	OR42bL>Chrimson_72F11G>TRPA1	forward_paired
1444	0	62.0	20211103_165042	88828752174059362	OR42bL>Chrimson_72F11G>TRPA1	forward_paired
1445	0	62.0	20211103_165042	88828752174059362	OR42bL>Chrimson_72F11G>TRPA1	forward_paired
1446	0	62.0	20211103_165042	88828752174059362	OR42bL>Chrimson_72F11G>TRPA1	forward_paired
1447	0	62.0	20211103_165042	88828752174059362	OR42bL>Chrimson_72F11G>TRPA1	forward_paired
1448	0	62.0	20211103_165042	88828752174059362	OR42bL>Chrimson_72F11G>TRPA1	forward_paired
1449	0	62.0	20211103_165042	88828752174059362	OR42bL>Chrimson_72F11G>TRPA1	forward_paired
1450	0	62.0	20211103_165042	88828752174059362	OR42bL>Chrimson_72F11G>TRPA1	forward_paired
1451	0	62.0	20211103_165042	88828752174059362	OR42bL>Chrimson_72F11G>TRPA1	forward_paired
1452	0	62.0	20211103_165042	88828752174059362	OR42bL>Chrimson_72F11G>TRPA1	forward_paired
1453	0	62.0	20211103_165042	88828752174059362	OR42bL>Chrimson_72F11G>TRPA1	forward_paired
1454	0	62.0	20211103_165042	88828752174059362	OR42bL>Chrimson_72F11G>TRPA1	forward_paired
1455	0	62.0	20211103_165042	88828752174059362	OR42bL>Chrimson_72F11G>TRPA1	forward_paired
1456	0	62.0	20211103_165042	88828752174059362	OR42bL>Chrimson_72F11G>TRPA1	forward_paired
1457	0	62.0	20211103_165042	88828752174059362	OR42bL>Chrimson_72F11G>TRPA1	forward_paired
1458	0	62.0	20211103_165042	88828752174059362	OR42bL>Chrimson_72F11G>TRPA1	forward_paired
1459	0	62.0	20211103_165042	88828752174059362	OR42bL>Chrimson_72F11G>TRPA1	forward_paired
1460	0	63.0	20211103_165042	88828752174059362	OR42bL>Chrimson_72F11G>TRPA1	forward_paired
1461	0	63.0	20211103_165042	88828752174059362	OR42bL>Chrimson_72F11G>TRPA1	forward_paired
1462	0	63.0	20211103_165042	88828752174059362	OR42bL>Chrimson_72F11G>TRPA1	forward_paired
1463	0	63.0	20211103_165042	88828752174059362	OR42bL>Chrimson_72F11G>TRPA1	forward_paired
1464	0	63.0	20211103_165042	88828752174059362	OR42bL>Chrimson_72F11G>TRPA1	forward_paired
1465	0	63.0	20211103_165042	88828752174059362	OR42bL>Chrimson_72F11G>TRPA1	forward_paired
1466	0	63.0	20211103_165042	88828752174059362	OR42bL>Chrimson_72F11G>TRPA1	forward_paired
1467	0	63.0	20211103_165042	88828752174059362	OR42bL>Chrimson_72F11G>TRPA1	forward_paired
1468	0	63.0	20211103_165042	88828752174059362	OR42bL>Chrimson_72F11G>TRPA1	forward_paired
1469	0	63.0	20211103_165042	88828752174059362	OR42bL>Chrimson_72F11G>TRPA1	forward_paired
1470	0	63.0	20211103_165042	88828752174059362	OR42bL>Chrimson_72F11G>TRPA1	forward_paired
1471	0	63.0	20211103_165042	88828752174059362	OR42bL>Chrimson_72F11G>TRPA1	forward_paired
1472	0	63.0	20211103_165042	88828752174059362	OR42bL>Chrimson_72F11G>TRPA1	forward_paired
1473	0	63.0	20211103_165042	88828752174059362	OR42bL>Chrimson_72F11G>TRPA1	forward_paired
1474	0	63.0	20211103_165042	88828752174059362	OR42bL>Chrimson_72F11G>TRPA1	forward_paired
1475	0	63.0	20211103_165042	88828752174059362	OR42bL>Chrimson_72F11G>TRPA1	forward_paired
1476	0	63.0	20211103_165042	88828752174059362	OR42bL>Chrimson_72F11G>TRPA1	forward_paired
1477	0	63.0	20211103_165042	88828752174059362	OR42bL>Chrimson_72F11G>TRPA1	forward_paired
1478	0	63.0	20211103_165042	88828752174059362	OR42bL>Chrimson_72F11G>TRPA1	forward_paired
1479	0	63.0	20211103_165042	88828752174059362	OR42bL>Chrimson_72F11G>TRPA1	forward_paired
1480	0	64.0	20211103_165042	88828752174059362	OR42bL>Chrimson_72F11G>TRPA1	forward_paired
1481	0	64.0	20211103_165042	88828752174059362	OR42bL>Chrimson_72F11G>TRPA1	forward_paired
1482	0	64.0	20211103_165042	88828752174059362	OR42bL>Chrimson_72F11G>TRPA1	forward_paired
1483	0	64.0	20211103_165042	88828752174059362	OR42bL>Chrimson_72F11G>TRPA1	forward_paired
1484	0	64.0	20211103_165042	88828752174059362	OR42bL>Chrimson_72F11G>TRPA1	forward_paired
1485	0	64.0	20211103_165042	88828752174059362	OR42bL>Chrimson_72F11G>TRPA1	forward_paired
1486	0	64.0	20211103_165042	88828752174059362	OR42bL>Chrimson_72F11G>TRPA1	forward_paired
1487	0	64.0	20211103_165042	88828752174059362	OR42bL>Chrimson_72F11G>TRPA1	forward_paired
1488	0	64.0	20211103_165042	88828752174059362	OR42bL>Chrimson_72F11G>TRPA1	forward_paired
1489	0	64.0	20211103_165042	88828752174059362	OR42bL>Chrimson_72F11G>TRPA1	forward_paired
1490	0	64.0	20211103_165042	88828752174059362	OR42bL>Chrimson_72F11G>TRPA1	forward_paired
1491	0	64.0	20211103_165042	88828752174059362	OR42bL>Chrimson_72F11G>TRPA1	forward_paired
1492	0	64.0	20211103_165042	88828752174059362	OR42bL>Chrimson_72F11G>TRPA1	forward_paired
1493	0	64.0	20211103_165042	88828752174059362	OR42bL>Chrimson_72F11G>TRPA1	forward_paired
1494	100	64.0	20211103_165042	88828752174059362	OR42bL>Chrimson_72F11G>TRPA1	forward_paired
1495	100	64.0	20211103_165042	88828752174059362	OR42bL>Chrimson_72F11G>TRPA1	forward_paired
1496	100	64.0	20211103_165042	88828752174059362	OR42bL>Chrimson_72F11G>TRPA1	forward_paired
1497	100	64.0	20211103_165042	88828752174059362	OR42bL>Chrimson_72F11G>TRPA1	forward_paired
1498	100	64.0	20211103_165042	88828752174059362	OR42bL>Chrimson_72F11G>TRPA1	forward_paired
1499	100	64.0	20211103_165042	88828752174059362	OR42bL>Chrimson_72F11G>TRPA1	forward_paired
1500	100	65.0	20211103_165042	88828752174059362	OR42bL>Chrimson_72F11G>TRPA1	forward_paired
1501	100	65.0	20211103_165042	88828752174059362	OR42bL>Chrimson_72F11G>TRPA1	forward_paired
1502	100	65.0	20211103_165042	88828752174059362	OR42bL>Chrimson_72F11G>TRPA1	forward_paired
1503	100	65.0	20211103_165042	88828752174059362	OR42bL>Chrimson_72F11G>TRPA1	forward_paired
1504	100	65.0	20211103_165042	88828752174059362	OR42bL>Chrimson_72F11G>TRPA1	forward_paired
1505	100	65.0	20211103_165042	88828752174059362	OR42bL>Chrimson_72F11G>TRPA1	forward_paired
1506	100	65.0	20211103_165042	88828752174059362	OR42bL>Chrimson_72F11G>TRPA1	forward_paired
1507	100	65.0	20211103_165042	88828752174059362	OR42bL>Chrimson_72F11G>TRPA1	forward_paired
1508	100	65.0	20211103_165042	88828752174059362	OR42bL>Chrimson_72F11G>TRPA1	forward_paired
1509	100	65.0	20211103_165042	88828752174059362	OR42bL>Chrimson_72F11G>TRPA1	forward_paired
1510	100	65.0	20211103_165042	88828752174059362	OR42bL>Chrimson_72F11G>TRPA1	forward_paired
1511	100	65.0	20211103_165042	88828752174059362	OR42bL>Chrimson_72F11G>TRPA1	forward_paired
1512	100	65.0	20211103_165042	88828752174059362	OR42bL>Chrimson_72F11G>TRPA1	forward_paired
1513	100	65.0	20211103_165042	88828752174059362	OR42bL>Chrimson_72F11G>TRPA1	forward_paired
1514	100	65.0	20211103_165042	88828752174059362	OR42bL>Chrimson_72F11G>TRPA1	forward_paired
1515	100	65.0	20211103_165042	88828752174059362	OR42bL>Chrimson_72F11G>TRPA1	forward_paired
1516	100	65.0	20211103_165042	88828752174059362	OR42bL>Chrimson_72F11G>TRPA1	forward_paired
1517	100	65.0	20211103_165042	88828752174059362	OR42bL>Chrimson_72F11G>TRPA1	forward_paired
1518	100	65.0	20211103_165042	88828752174059362	OR42bL>Chrimson_72F11G>TRPA1	forward_paired
1519	100	65.0	20211103_165042	88828752174059362	OR42bL>Chrimson_72F11G>TRPA1	forward_paired
1520	0	-10.0	20211103_165042	88931302452432226	OR42bL>Chrimson_72F11G>TRPA1	forward_paired
1521	0	-10.0	20211103_165042	88931302452432226	OR42bL>Chrimson_72F11G>TRPA1	forward_paired
1522	0	-10.0	20211103_165042	88931302452432226	OR42bL>Chrimson_72F11G>TRPA1	forward_paired
1523	0	-10.0	20211103_165042	88931302452432226	OR42bL>Chrimson_72F11G>TRPA1	forward_paired
1524	0	-10.0	20211103_165042	88931302452432226	OR42bL>Chrimson_72F11G>TRPA1	forward_paired
1525	0	-10.0	20211103_165042	88931302452432226	OR42bL>Chrimson_72F11G>TRPA1	forward_paired
1526	0	-10.0	20211103_165042	88931302452432226	OR42bL>Chrimson_72F11G>TRPA1	forward_paired
1527	0	-10.0	20211103_165042	88931302452432226	OR42bL>Chrimson_72F11G>TRPA1	forward_paired
1528	0	-10.0	20211103_165042	88931302452432226	OR42bL>Chrimson_72F11G>TRPA1	forward_paired
1529	0	-10.0	20211103_165042	88931302452432226	OR42bL>Chrimson_72F11G>TRPA1	forward_paired
1530	0	-10.0	20211103_165042	88931302452432226	OR42bL>Chrimson_72F11G>TRPA1	forward_paired
1531	0	-10.0	20211103_165042	88931302452432226	OR42bL>Chrimson_72F11G>TRPA1	forward_paired
1532	0	-10.0	20211103_165042	88931302452432226	OR42bL>Chrimson_72F11G>TRPA1	forward_paired
1533	0	-10.0	20211103_165042	88931302452432226	OR42bL>Chrimson_72F11G>TRPA1	forward_paired
1534	0	-10.0	20211103_165042	88931302452432226	OR42bL>Chrimson_72F11G>TRPA1	forward_paired
1535	0	-10.0	20211103_165042	88931302452432226	OR42bL>Chrimson_72F11G>TRPA1	forward_paired
1536	0	-10.0	20211103_165042	88931302452432226	OR42bL>Chrimson_72F11G>TRPA1	forward_paired
1537	0	-10.0	20211103_165042	88931302452432226	OR42bL>Chrimson_72F11G>TRPA1	forward_paired
1538	0	-10.0	20211103_165042	88931302452432226	OR42bL>Chrimson_72F11G>TRPA1	forward_paired
1539	0	-10.0	20211103_165042	88931302452432226	OR42bL>Chrimson_72F11G>TRPA1	forward_paired
1540	0	-9.0	20211103_165042	88931302452432226	OR42bL>Chrimson_72F11G>TRPA1	forward_paired
1541	0	-9.0	20211103_165042	88931302452432226	OR42bL>Chrimson_72F11G>TRPA1	forward_paired
1542	0	-9.0	20211103_165042	88931302452432226	OR42bL>Chrimson_72F11G>TRPA1	forward_paired
1543	0	-9.0	20211103_165042	88931302452432226	OR42bL>Chrimson_72F11G>TRPA1	forward_paired
1544	0	-9.0	20211103_165042	88931302452432226	OR42bL>Chrimson_72F11G>TRPA1	forward_paired
1545	0	-9.0	20211103_165042	88931302452432226	OR42bL>Chrimson_72F11G>TRPA1	forward_paired
1546	0	-9.0	20211103_165042	88931302452432226	OR42bL>Chrimson_72F11G>TRPA1	forward_paired
1547	0	-9.0	20211103_165042	88931302452432226	OR42bL>Chrimson_72F11G>TRPA1	forward_paired
1548	0	-9.0	20211103_165042	88931302452432226	OR42bL>Chrimson_72F11G>TRPA1	forward_paired
1549	0	-9.0	20211103_165042	88931302452432226	OR42bL>Chrimson_72F11G>TRPA1	forward_paired
1550	0	-9.0	20211103_165042	88931302452432226	OR42bL>Chrimson_72F11G>TRPA1	forward_paired
1551	0	-9.0	20211103_165042	88931302452432226	OR42bL>Chrimson_72F11G>TRPA1	forward_paired
1552	0	-9.0	20211103_165042	88931302452432226	OR42bL>Chrimson_72F11G>TRPA1	forward_paired
1553	0	-9.0	20211103_165042	88931302452432226	OR42bL>Chrimson_72F11G>TRPA1	forward_paired
1554	0	-9.0	20211103_165042	88931302452432226	OR42bL>Chrimson_72F11G>TRPA1	forward_paired
1555	0	-9.0	20211103_165042	88931302452432226	OR42bL>Chrimson_72F11G>TRPA1	forward_paired
1556	0	-9.0	20211103_165042	88931302452432226	OR42bL>Chrimson_72F11G>TRPA1	forward_paired
1557	0	-9.0	20211103_165042	88931302452432226	OR42bL>Chrimson_72F11G>TRPA1	forward_paired
1558	0	-9.0	20211103_165042	88931302452432226	OR42bL>Chrimson_72F11G>TRPA1	forward_paired
1559	0	-9.0	20211103_165042	88931302452432226	OR42bL>Chrimson_72F11G>TRPA1	forward_paired
1560	0	-8.0	20211103_165042	88931302452432226	OR42bL>Chrimson_72F11G>TRPA1	forward_paired
1561	0	-8.0	20211103_165042	88931302452432226	OR42bL>Chrimson_72F11G>TRPA1	forward_paired
1562	0	-8.0	20211103_165042	88931302452432226	OR42bL>Chrimson_72F11G>TRPA1	forward_paired
1563	0	-8.0	20211103_165042	88931302452432226	OR42bL>Chrimson_72F11G>TRPA1	forward_paired
1564	0	-8.0	20211103_165042	88931302452432226	OR42bL>Chrimson_72F11G>TRPA1	forward_paired
1565	0	-8.0	20211103_165042	88931302452432226	OR42bL>Chrimson_72F11G>TRPA1	forward_paired
1566	0	-8.0	20211103_165042	88931302452432226	OR42bL>Chrimson_72F11G>TRPA1	forward_paired
1567	0	-8.0	20211103_165042	88931302452432226	OR42bL>Chrimson_72F11G>TRPA1	forward_paired
1568	0	-8.0	20211103_165042	88931302452432226	OR42bL>Chrimson_72F11G>TRPA1	forward_paired
1569	0	-8.0	20211103_165042	88931302452432226	OR42bL>Chrimson_72F11G>TRPA1	forward_paired
1570	0	-8.0	20211103_165042	88931302452432226	OR42bL>Chrimson_72F11G>TRPA1	forward_paired
1571	0	-8.0	20211103_165042	88931302452432226	OR42bL>Chrimson_72F11G>TRPA1	forward_paired
1572	0	-8.0	20211103_165042	88931302452432226	OR42bL>Chrimson_72F11G>TRPA1	forward_paired
1573	0	-8.0	20211103_165042	88931302452432226	OR42bL>Chrimson_72F11G>TRPA1	forward_paired
1574	0	-8.0	20211103_165042	88931302452432226	OR42bL>Chrimson_72F11G>TRPA1	forward_paired
1575	0	-8.0	20211103_165042	88931302452432226	OR42bL>Chrimson_72F11G>TRPA1	forward_paired
1576	0	-8.0	20211103_165042	88931302452432226	OR42bL>Chrimson_72F11G>TRPA1	forward_paired
1577	0	-8.0	20211103_165042	88931302452432226	OR42bL>Chrimson_72F11G>TRPA1	forward_paired
1578	0	-8.0	20211103_165042	88931302452432226	OR42bL>Chrimson_72F11G>TRPA1	forward_paired
1579	0	-8.0	20211103_165042	88931302452432226	OR42bL>Chrimson_72F11G>TRPA1	forward_paired
1580	0	-7.0	20211103_165042	88931302452432226	OR42bL>Chrimson_72F11G>TRPA1	forward_paired
1581	0	-7.0	20211103_165042	88931302452432226	OR42bL>Chrimson_72F11G>TRPA1	forward_paired
1582	0	-7.0	20211103_165042	88931302452432226	OR42bL>Chrimson_72F11G>TRPA1	forward_paired
1583	0	-7.0	20211103_165042	88931302452432226	OR42bL>Chrimson_72F11G>TRPA1	forward_paired
1584	0	-7.0	20211103_165042	88931302452432226	OR42bL>Chrimson_72F11G>TRPA1	forward_paired
1585	0	-7.0	20211103_165042	88931302452432226	OR42bL>Chrimson_72F11G>TRPA1	forward_paired
1586	0	-7.0	20211103_165042	88931302452432226	OR42bL>Chrimson_72F11G>TRPA1	forward_paired
1587	0	-7.0	20211103_165042	88931302452432226	OR42bL>Chrimson_72F11G>TRPA1	forward_paired
1588	0	-7.0	20211103_165042	88931302452432226	OR42bL>Chrimson_72F11G>TRPA1	forward_paired
1589	0	-7.0	20211103_165042	88931302452432226	OR42bL>Chrimson_72F11G>TRPA1	forward_paired
1590	0	-7.0	20211103_165042	88931302452432226	OR42bL>Chrimson_72F11G>TRPA1	forward_paired
1591	0	-7.0	20211103_165042	88931302452432226	OR42bL>Chrimson_72F11G>TRPA1	forward_paired
1592	0	-7.0	20211103_165042	88931302452432226	OR42bL>Chrimson_72F11G>TRPA1	forward_paired
1593	0	-7.0	20211103_165042	88931302452432226	OR42bL>Chrimson_72F11G>TRPA1	forward_paired
1594	0	-7.0	20211103_165042	88931302452432226	OR42bL>Chrimson_72F11G>TRPA1	forward_paired
1595	0	-7.0	20211103_165042	88931302452432226	OR42bL>Chrimson_72F11G>TRPA1	forward_paired
1596	0	-7.0	20211103_165042	88931302452432226	OR42bL>Chrimson_72F11G>TRPA1	forward_paired
1597	0	-7.0	20211103_165042	88931302452432226	OR42bL>Chrimson_72F11G>TRPA1	forward_paired
1598	0	-7.0	20211103_165042	88931302452432226	OR42bL>Chrimson_72F11G>TRPA1	forward_paired
1599	0	-7.0	20211103_165042	88931302452432226	OR42bL>Chrimson_72F11G>TRPA1	forward_paired
1600	0	-6.0	20211103_165042	88931302452432226	OR42bL>Chrimson_72F11G>TRPA1	forward_paired
1601	0	-6.0	20211103_165042	88931302452432226	OR42bL>Chrimson_72F11G>TRPA1	forward_paired
1602	0	-6.0	20211103_165042	88931302452432226	OR42bL>Chrimson_72F11G>TRPA1	forward_paired
1603	0	-6.0	20211103_165042	88931302452432226	OR42bL>Chrimson_72F11G>TRPA1	forward_paired
1604	0	-6.0	20211103_165042	88931302452432226	OR42bL>Chrimson_72F11G>TRPA1	forward_paired
1605	0	-6.0	20211103_165042	88931302452432226	OR42bL>Chrimson_72F11G>TRPA1	forward_paired
1606	0	-6.0	20211103_165042	88931302452432226	OR42bL>Chrimson_72F11G>TRPA1	forward_paired
1607	0	-6.0	20211103_165042	88931302452432226	OR42bL>Chrimson_72F11G>TRPA1	forward_paired
1608	0	-6.0	20211103_165042	88931302452432226	OR42bL>Chrimson_72F11G>TRPA1	forward_paired
1609	0	-6.0	20211103_165042	88931302452432226	OR42bL>Chrimson_72F11G>TRPA1	forward_paired
1610	0	-6.0	20211103_165042	88931302452432226	OR42bL>Chrimson_72F11G>TRPA1	forward_paired
1611	0	-6.0	20211103_165042	88931302452432226	OR42bL>Chrimson_72F11G>TRPA1	forward_paired
1612	0	-6.0	20211103_165042	88931302452432226	OR42bL>Chrimson_72F11G>TRPA1	forward_paired
1613	0	-6.0	20211103_165042	88931302452432226	OR42bL>Chrimson_72F11G>TRPA1	forward_paired
1614	0	-6.0	20211103_165042	88931302452432226	OR42bL>Chrimson_72F11G>TRPA1	forward_paired
1615	0	-6.0	20211103_165042	88931302452432226	OR42bL>Chrimson_72F11G>TRPA1	forward_paired
1616	0	-6.0	20211103_165042	88931302452432226	OR42bL>Chrimson_72F11G>TRPA1	forward_paired
1617	0	-6.0	20211103_165042	88931302452432226	OR42bL>Chrimson_72F11G>TRPA1	forward_paired
1618	0	-6.0	20211103_165042	88931302452432226	OR42bL>Chrimson_72F11G>TRPA1	forward_paired
1619	0	-6.0	20211103_165042	88931302452432226	OR42bL>Chrimson_72F11G>TRPA1	forward_paired
1620	0	-5.0	20211103_165042	88931302452432226	OR42bL>Chrimson_72F11G>TRPA1	forward_paired
1621	0	-5.0	20211103_165042	88931302452432226	OR42bL>Chrimson_72F11G>TRPA1	forward_paired
1622	0	-5.0	20211103_165042	88931302452432226	OR42bL>Chrimson_72F11G>TRPA1	forward_paired
1623	0	-5.0	20211103_165042	88931302452432226	OR42bL>Chrimson_72F11G>TRPA1	forward_paired
1624	0	-5.0	20211103_165042	88931302452432226	OR42bL>Chrimson_72F11G>TRPA1	forward_paired
1625	0	-5.0	20211103_165042	88931302452432226	OR42bL>Chrimson_72F11G>TRPA1	forward_paired
1626	0	-5.0	20211103_165042	88931302452432226	OR42bL>Chrimson_72F11G>TRPA1	forward_paired
1627	0	-5.0	20211103_165042	88931302452432226	OR42bL>Chrimson_72F11G>TRPA1	forward_paired
1628	0	-5.0	20211103_165042	88931302452432226	OR42bL>Chrimson_72F11G>TRPA1	forward_paired
1629	0	-5.0	20211103_165042	88931302452432226	OR42bL>Chrimson_72F11G>TRPA1	forward_paired
1630	0	-5.0	20211103_165042	88931302452432226	OR42bL>Chrimson_72F11G>TRPA1	forward_paired
1631	0	-5.0	20211103_165042	88931302452432226	OR42bL>Chrimson_72F11G>TRPA1	forward_paired
1632	0	-5.0	20211103_165042	88931302452432226	OR42bL>Chrimson_72F11G>TRPA1	forward_paired
1633	0	-5.0	20211103_165042	88931302452432226	OR42bL>Chrimson_72F11G>TRPA1	forward_paired
1634	0	-5.0	20211103_165042	88931302452432226	OR42bL>Chrimson_72F11G>TRPA1	forward_paired
1635	0	-5.0	20211103_165042	88931302452432226	OR42bL>Chrimson_72F11G>TRPA1	forward_paired
1636	0	-5.0	20211103_165042	88931302452432226	OR42bL>Chrimson_72F11G>TRPA1	forward_paired
1637	0	-5.0	20211103_165042	88931302452432226	OR42bL>Chrimson_72F11G>TRPA1	forward_paired
1638	0	-5.0	20211103_165042	88931302452432226	OR42bL>Chrimson_72F11G>TRPA1	forward_paired
1639	0	-5.0	20211103_165042	88931302452432226	OR42bL>Chrimson_72F11G>TRPA1	forward_paired
1640	0	-4.0	20211103_165042	88931302452432226	OR42bL>Chrimson_72F11G>TRPA1	forward_paired
1641	0	-4.0	20211103_165042	88931302452432226	OR42bL>Chrimson_72F11G>TRPA1	forward_paired
1642	0	-4.0	20211103_165042	88931302452432226	OR42bL>Chrimson_72F11G>TRPA1	forward_paired
1643	0	-4.0	20211103_165042	88931302452432226	OR42bL>Chrimson_72F11G>TRPA1	forward_paired
1644	0	-4.0	20211103_165042	88931302452432226	OR42bL>Chrimson_72F11G>TRPA1	forward_paired
1645	0	-4.0	20211103_165042	88931302452432226	OR42bL>Chrimson_72F11G>TRPA1	forward_paired
1646	0	-4.0	20211103_165042	88931302452432226	OR42bL>Chrimson_72F11G>TRPA1	forward_paired
1647	0	-4.0	20211103_165042	88931302452432226	OR42bL>Chrimson_72F11G>TRPA1	forward_paired
1648	0	-4.0	20211103_165042	88931302452432226	OR42bL>Chrimson_72F11G>TRPA1	forward_paired
1649	0	-4.0	20211103_165042	88931302452432226	OR42bL>Chrimson_72F11G>TRPA1	forward_paired
1650	0	-4.0	20211103_165042	88931302452432226	OR42bL>Chrimson_72F11G>TRPA1	forward_paired
1651	0	-4.0	20211103_165042	88931302452432226	OR42bL>Chrimson_72F11G>TRPA1	forward_paired
1652	0	-4.0	20211103_165042	88931302452432226	OR42bL>Chrimson_72F11G>TRPA1	forward_paired
1653	0	-4.0	20211103_165042	88931302452432226	OR42bL>Chrimson_72F11G>TRPA1	forward_paired
1654	0	-4.0	20211103_165042	88931302452432226	OR42bL>Chrimson_72F11G>TRPA1	forward_paired
1655	0	-4.0	20211103_165042	88931302452432226	OR42bL>Chrimson_72F11G>TRPA1	forward_paired
1656	0	-4.0	20211103_165042	88931302452432226	OR42bL>Chrimson_72F11G>TRPA1	forward_paired
1657	0	-4.0	20211103_165042	88931302452432226	OR42bL>Chrimson_72F11G>TRPA1	forward_paired
1658	0	-4.0	20211103_165042	88931302452432226	OR42bL>Chrimson_72F11G>TRPA1	forward_paired
1659	0	-4.0	20211103_165042	88931302452432226	OR42bL>Chrimson_72F11G>TRPA1	forward_paired
1660	0	-3.0	20211103_165042	88931302452432226	OR42bL>Chrimson_72F11G>TRPA1	forward_paired
1661	0	-3.0	20211103_165042	88931302452432226	OR42bL>Chrimson_72F11G>TRPA1	forward_paired
1662	0	-3.0	20211103_165042	88931302452432226	OR42bL>Chrimson_72F11G>TRPA1	forward_paired
1663	0	-3.0	20211103_165042	88931302452432226	OR42bL>Chrimson_72F11G>TRPA1	forward_paired
1664	0	-3.0	20211103_165042	88931302452432226	OR42bL>Chrimson_72F11G>TRPA1	forward_paired
1665	0	-3.0	20211103_165042	88931302452432226	OR42bL>Chrimson_72F11G>TRPA1	forward_paired
1666	0	-3.0	20211103_165042	88931302452432226	OR42bL>Chrimson_72F11G>TRPA1	forward_paired
1667	0	-3.0	20211103_165042	88931302452432226	OR42bL>Chrimson_72F11G>TRPA1	forward_paired
1668	0	-3.0	20211103_165042	88931302452432226	OR42bL>Chrimson_72F11G>TRPA1	forward_paired
1669	0	-3.0	20211103_165042	88931302452432226	OR42bL>Chrimson_72F11G>TRPA1	forward_paired
1670	0	-3.0	20211103_165042	88931302452432226	OR42bL>Chrimson_72F11G>TRPA1	forward_paired
1671	0	-3.0	20211103_165042	88931302452432226	OR42bL>Chrimson_72F11G>TRPA1	forward_paired
1672	0	-3.0	20211103_165042	88931302452432226	OR42bL>Chrimson_72F11G>TRPA1	forward_paired
1673	0	-3.0	20211103_165042	88931302452432226	OR42bL>Chrimson_72F11G>TRPA1	forward_paired
1674	0	-3.0	20211103_165042	88931302452432226	OR42bL>Chrimson_72F11G>TRPA1	forward_paired
1675	0	-3.0	20211103_165042	88931302452432226	OR42bL>Chrimson_72F11G>TRPA1	forward_paired
1676	0	-3.0	20211103_165042	88931302452432226	OR42bL>Chrimson_72F11G>TRPA1	forward_paired
1677	0	-3.0	20211103_165042	88931302452432226	OR42bL>Chrimson_72F11G>TRPA1	forward_paired
1678	0	-3.0	20211103_165042	88931302452432226	OR42bL>Chrimson_72F11G>TRPA1	forward_paired
1679	0	-3.0	20211103_165042	88931302452432226	OR42bL>Chrimson_72F11G>TRPA1	forward_paired
1680	0	-2.0	20211103_165042	88931302452432226	OR42bL>Chrimson_72F11G>TRPA1	forward_paired
1681	0	-2.0	20211103_165042	88931302452432226	OR42bL>Chrimson_72F11G>TRPA1	forward_paired
1682	0	-2.0	20211103_165042	88931302452432226	OR42bL>Chrimson_72F11G>TRPA1	forward_paired
1683	0	-2.0	20211103_165042	88931302452432226	OR42bL>Chrimson_72F11G>TRPA1	forward_paired
1684	0	-2.0	20211103_165042	88931302452432226	OR42bL>Chrimson_72F11G>TRPA1	forward_paired
1685	0	-2.0	20211103_165042	88931302452432226	OR42bL>Chrimson_72F11G>TRPA1	forward_paired
1686	0	-2.0	20211103_165042	88931302452432226	OR42bL>Chrimson_72F11G>TRPA1	forward_paired
1687	0	-2.0	20211103_165042	88931302452432226	OR42bL>Chrimson_72F11G>TRPA1	forward_paired
1688	0	-2.0	20211103_165042	88931302452432226	OR42bL>Chrimson_72F11G>TRPA1	forward_paired
1689	0	-2.0	20211103_165042	88931302452432226	OR42bL>Chrimson_72F11G>TRPA1	forward_paired
1690	0	-2.0	20211103_165042	88931302452432226	OR42bL>Chrimson_72F11G>TRPA1	forward_paired
1691	0	-2.0	20211103_165042	88931302452432226	OR42bL>Chrimson_72F11G>TRPA1	forward_paired
1692	0	-2.0	20211103_165042	88931302452432226	OR42bL>Chrimson_72F11G>TRPA1	forward_paired
1693	0	-2.0	20211103_165042	88931302452432226	OR42bL>Chrimson_72F11G>TRPA1	forward_paired
1694	0	-2.0	20211103_165042	88931302452432226	OR42bL>Chrimson_72F11G>TRPA1	forward_paired
1695	0	-2.0	20211103_165042	88931302452432226	OR42bL>Chrimson_72F11G>TRPA1	forward_paired
1696	0	-2.0	20211103_165042	88931302452432226	OR42bL>Chrimson_72F11G>TRPA1	forward_paired
1697	0	-2.0	20211103_165042	88931302452432226	OR42bL>Chrimson_72F11G>TRPA1	forward_paired
1698	0	-2.0	20211103_165042	88931302452432226	OR42bL>Chrimson_72F11G>TRPA1	forward_paired
1699	100	-2.0	20211103_165042	88931302452432226	OR42bL>Chrimson_72F11G>TRPA1	forward_paired
1700	100	-1.0	20211103_165042	88931302452432226	OR42bL>Chrimson_72F11G>TRPA1	forward_paired
1701	100	-1.0	20211103_165042	88931302452432226	OR42bL>Chrimson_72F11G>TRPA1	forward_paired
1702	100	-1.0	20211103_165042	88931302452432226	OR42bL>Chrimson_72F11G>TRPA1	forward_paired
1703	100	-1.0	20211103_165042	88931302452432226	OR42bL>Chrimson_72F11G>TRPA1	forward_paired
1704	100	-1.0	20211103_165042	88931302452432226	OR42bL>Chrimson_72F11G>TRPA1	forward_paired
1705	100	-1.0	20211103_165042	88931302452432226	OR42bL>Chrimson_72F11G>TRPA1	forward_paired
1706	100	-1.0	20211103_165042	88931302452432226	OR42bL>Chrimson_72F11G>TRPA1	forward_paired
1707	100	-1.0	20211103_165042	88931302452432226	OR42bL>Chrimson_72F11G>TRPA1	forward_paired
1708	100	-1.0	20211103_165042	88931302452432226	OR42bL>Chrimson_72F11G>TRPA1	forward_paired
1709	100	-1.0	20211103_165042	88931302452432226	OR42bL>Chrimson_72F11G>TRPA1	forward_paired
1710	100	-1.0	20211103_165042	88931302452432226	OR42bL>Chrimson_72F11G>TRPA1	forward_paired
1711	100	-1.0	20211103_165042	88931302452432226	OR42bL>Chrimson_72F11G>TRPA1	forward_paired
1712	100	-1.0	20211103_165042	88931302452432226	OR42bL>Chrimson_72F11G>TRPA1	forward_paired
1713	100	-1.0	20211103_165042	88931302452432226	OR42bL>Chrimson_72F11G>TRPA1	forward_paired
1714	100	-1.0	20211103_165042	88931302452432226	OR42bL>Chrimson_72F11G>TRPA1	forward_paired
1715	100	-1.0	20211103_165042	88931302452432226	OR42bL>Chrimson_72F11G>TRPA1	forward_paired
1716	100	-1.0	20211103_165042	88931302452432226	OR42bL>Chrimson_72F11G>TRPA1	forward_paired
1717	100	-1.0	20211103_165042	88931302452432226	OR42bL>Chrimson_72F11G>TRPA1	forward_paired
1718	100	-1.0	20211103_165042	88931302452432226	OR42bL>Chrimson_72F11G>TRPA1	forward_paired
1719	100	-1.0	20211103_165042	88931302452432226	OR42bL>Chrimson_72F11G>TRPA1	forward_paired
1720	100	0.0	20211103_165042	88931302452432226	OR42bL>Chrimson_72F11G>TRPA1	forward_paired
1721	100	0.0	20211103_165042	88931302452432226	OR42bL>Chrimson_72F11G>TRPA1	forward_paired
1722	100	0.0	20211103_165042	88931302452432226	OR42bL>Chrimson_72F11G>TRPA1	forward_paired
1723	100	0.0	20211103_165042	88931302452432226	OR42bL>Chrimson_72F11G>TRPA1	forward_paired
1724	100	0.0	20211103_165042	88931302452432226	OR42bL>Chrimson_72F11G>TRPA1	forward_paired
1725	100	0.0	20211103_165042	88931302452432226	OR42bL>Chrimson_72F11G>TRPA1	forward_paired
1726	100	0.0	20211103_165042	88931302452432226	OR42bL>Chrimson_72F11G>TRPA1	forward_paired
1727	100	0.0	20211103_165042	88931302452432226	OR42bL>Chrimson_72F11G>TRPA1	forward_paired
1728	100	0.0	20211103_165042	88931302452432226	OR42bL>Chrimson_72F11G>TRPA1	forward_paired
1729	100	0.0	20211103_165042	88931302452432226	OR42bL>Chrimson_72F11G>TRPA1	forward_paired
1730	100	0.0	20211103_165042	88931302452432226	OR42bL>Chrimson_72F11G>TRPA1	forward_paired
1731	100	0.0	20211103_165042	88931302452432226	OR42bL>Chrimson_72F11G>TRPA1	forward_paired
1732	100	0.0	20211103_165042	88931302452432226	OR42bL>Chrimson_72F11G>TRPA1	forward_paired
1733	100	0.0	20211103_165042	88931302452432226	OR42bL>Chrimson_72F11G>TRPA1	forward_paired
1734	100	0.0	20211103_165042	88931302452432226	OR42bL>Chrimson_72F11G>TRPA1	forward_paired
1735	100	0.0	20211103_165042	88931302452432226	OR42bL>Chrimson_72F11G>TRPA1	forward_paired
1736	100	0.0	20211103_165042	88931302452432226	OR42bL>Chrimson_72F11G>TRPA1	forward_paired
1737	100	0.0	20211103_165042	88931302452432226	OR42bL>Chrimson_72F11G>TRPA1	forward_paired
1738	100	0.0	20211103_165042	88931302452432226	OR42bL>Chrimson_72F11G>TRPA1	forward_paired
1739	100	0.0	20211103_165042	88931302452432226	OR42bL>Chrimson_72F11G>TRPA1	forward_paired
1740	100	1.0	20211103_165042	88931302452432226	OR42bL>Chrimson_72F11G>TRPA1	forward_paired
1741	100	1.0	20211103_165042	88931302452432226	OR42bL>Chrimson_72F11G>TRPA1	forward_paired
1742	0	1.0	20211103_165042	88931302452432226	OR42bL>Chrimson_72F11G>TRPA1	forward_paired
1743	0	1.0	20211103_165042	88931302452432226	OR42bL>Chrimson_72F11G>TRPA1	forward_paired
1744	0	1.0	20211103_165042	88931302452432226	OR42bL>Chrimson_72F11G>TRPA1	forward_paired
1745	0	1.0	20211103_165042	88931302452432226	OR42bL>Chrimson_72F11G>TRPA1	forward_paired
1746	0	1.0	20211103_165042	88931302452432226	OR42bL>Chrimson_72F11G>TRPA1	forward_paired
1747	0	1.0	20211103_165042	88931302452432226	OR42bL>Chrimson_72F11G>TRPA1	forward_paired
1748	0	1.0	20211103_165042	88931302452432226	OR42bL>Chrimson_72F11G>TRPA1	forward_paired
1749	0	1.0	20211103_165042	88931302452432226	OR42bL>Chrimson_72F11G>TRPA1	forward_paired
1750	0	1.0	20211103_165042	88931302452432226	OR42bL>Chrimson_72F11G>TRPA1	forward_paired
1751	0	1.0	20211103_165042	88931302452432226	OR42bL>Chrimson_72F11G>TRPA1	forward_paired
1752	0	1.0	20211103_165042	88931302452432226	OR42bL>Chrimson_72F11G>TRPA1	forward_paired
1753	0	1.0	20211103_165042	88931302452432226	OR42bL>Chrimson_72F11G>TRPA1	forward_paired
1754	0	1.0	20211103_165042	88931302452432226	OR42bL>Chrimson_72F11G>TRPA1	forward_paired
1755	0	1.0	20211103_165042	88931302452432226	OR42bL>Chrimson_72F11G>TRPA1	forward_paired
1756	0	1.0	20211103_165042	88931302452432226	OR42bL>Chrimson_72F11G>TRPA1	forward_paired
1757	0	1.0	20211103_165042	88931302452432226	OR42bL>Chrimson_72F11G>TRPA1	forward_paired
1758	0	1.0	20211103_165042	88931302452432226	OR42bL>Chrimson_72F11G>TRPA1	forward_paired
1759	0	1.0	20211103_165042	88931302452432226	OR42bL>Chrimson_72F11G>TRPA1	forward_paired
1760	0	2.0	20211103_165042	88931302452432226	OR42bL>Chrimson_72F11G>TRPA1	forward_paired
1761	0	2.0	20211103_165042	88931302452432226	OR42bL>Chrimson_72F11G>TRPA1	forward_paired
1762	0	2.0	20211103_165042	88931302452432226	OR42bL>Chrimson_72F11G>TRPA1	forward_paired
1763	0	2.0	20211103_165042	88931302452432226	OR42bL>Chrimson_72F11G>TRPA1	forward_paired
1764	0	2.0	20211103_165042	88931302452432226	OR42bL>Chrimson_72F11G>TRPA1	forward_paired
1765	0	2.0	20211103_165042	88931302452432226	OR42bL>Chrimson_72F11G>TRPA1	forward_paired
1766	0	2.0	20211103_165042	88931302452432226	OR42bL>Chrimson_72F11G>TRPA1	forward_paired
1767	0	2.0	20211103_165042	88931302452432226	OR42bL>Chrimson_72F11G>TRPA1	forward_paired
1768	0	2.0	20211103_165042	88931302452432226	OR42bL>Chrimson_72F11G>TRPA1	forward_paired
1769	0	2.0	20211103_165042	88931302452432226	OR42bL>Chrimson_72F11G>TRPA1	forward_paired
1770	0	2.0	20211103_165042	88931302452432226	OR42bL>Chrimson_72F11G>TRPA1	forward_paired
1771	0	2.0	20211103_165042	88931302452432226	OR42bL>Chrimson_72F11G>TRPA1	forward_paired
1772	0	2.0	20211103_165042	88931302452432226	OR42bL>Chrimson_72F11G>TRPA1	forward_paired
1773	0	2.0	20211103_165042	88931302452432226	OR42bL>Chrimson_72F11G>TRPA1	forward_paired
1774	0	2.0	20211103_165042	88931302452432226	OR42bL>Chrimson_72F11G>TRPA1	forward_paired
1775	0	2.0	20211103_165042	88931302452432226	OR42bL>Chrimson_72F11G>TRPA1	forward_paired
1776	0	2.0	20211103_165042	88931302452432226	OR42bL>Chrimson_72F11G>TRPA1	forward_paired
1777	0	2.0	20211103_165042	88931302452432226	OR42bL>Chrimson_72F11G>TRPA1	forward_paired
1778	0	2.0	20211103_165042	88931302452432226	OR42bL>Chrimson_72F11G>TRPA1	forward_paired
1779	0	2.0	20211103_165042	88931302452432226	OR42bL>Chrimson_72F11G>TRPA1	forward_paired
1780	0	3.0	20211103_165042	88931302452432226	OR42bL>Chrimson_72F11G>TRPA1	forward_paired
1781	0	3.0	20211103_165042	88931302452432226	OR42bL>Chrimson_72F11G>TRPA1	forward_paired
1782	0	3.0	20211103_165042	88931302452432226	OR42bL>Chrimson_72F11G>TRPA1	forward_paired
1783	0	3.0	20211103_165042	88931302452432226	OR42bL>Chrimson_72F11G>TRPA1	forward_paired
1784	0	3.0	20211103_165042	88931302452432226	OR42bL>Chrimson_72F11G>TRPA1	forward_paired
1785	0	3.0	20211103_165042	88931302452432226	OR42bL>Chrimson_72F11G>TRPA1	forward_paired
1786	0	3.0	20211103_165042	88931302452432226	OR42bL>Chrimson_72F11G>TRPA1	forward_paired
1787	0	3.0	20211103_165042	88931302452432226	OR42bL>Chrimson_72F11G>TRPA1	forward_paired
1788	0	3.0	20211103_165042	88931302452432226	OR42bL>Chrimson_72F11G>TRPA1	forward_paired
1789	0	3.0	20211103_165042	88931302452432226	OR42bL>Chrimson_72F11G>TRPA1	forward_paired
1790	0	3.0	20211103_165042	88931302452432226	OR42bL>Chrimson_72F11G>TRPA1	forward_paired
1791	0	3.0	20211103_165042	88931302452432226	OR42bL>Chrimson_72F11G>TRPA1	forward_paired
1792	0	3.0	20211103_165042	88931302452432226	OR42bL>Chrimson_72F11G>TRPA1	forward_paired
1793	0	3.0	20211103_165042	88931302452432226	OR42bL>Chrimson_72F11G>TRPA1	forward_paired
1794	0	3.0	20211103_165042	88931302452432226	OR42bL>Chrimson_72F11G>TRPA1	forward_paired
1795	0	3.0	20211103_165042	88931302452432226	OR42bL>Chrimson_72F11G>TRPA1	forward_paired
1796	0	3.0	20211103_165042	88931302452432226	OR42bL>Chrimson_72F11G>TRPA1	forward_paired
1797	0	3.0	20211103_165042	88931302452432226	OR42bL>Chrimson_72F11G>TRPA1	forward_paired
1798	0	3.0	20211103_165042	88931302452432226	OR42bL>Chrimson_72F11G>TRPA1	forward_paired
1799	0	3.0	20211103_165042	88931302452432226	OR42bL>Chrimson_72F11G>TRPA1	forward_paired
1800	0	4.0	20211103_165042	88931302452432226	OR42bL>Chrimson_72F11G>TRPA1	forward_paired
1801	0	4.0	20211103_165042	88931302452432226	OR42bL>Chrimson_72F11G>TRPA1	forward_paired
1802	0	4.0	20211103_165042	88931302452432226	OR42bL>Chrimson_72F11G>TRPA1	forward_paired
1803	0	4.0	20211103_165042	88931302452432226	OR42bL>Chrimson_72F11G>TRPA1	forward_paired
1804	0	4.0	20211103_165042	88931302452432226	OR42bL>Chrimson_72F11G>TRPA1	forward_paired
1805	0	4.0	20211103_165042	88931302452432226	OR42bL>Chrimson_72F11G>TRPA1	forward_paired
1806	0	4.0	20211103_165042	88931302452432226	OR42bL>Chrimson_72F11G>TRPA1	forward_paired
1807	0	4.0	20211103_165042	88931302452432226	OR42bL>Chrimson_72F11G>TRPA1	forward_paired
1808	0	4.0	20211103_165042	88931302452432226	OR42bL>Chrimson_72F11G>TRPA1	forward_paired
1809	0	4.0	20211103_165042	88931302452432226	OR42bL>Chrimson_72F11G>TRPA1	forward_paired
1810	0	4.0	20211103_165042	88931302452432226	OR42bL>Chrimson_72F11G>TRPA1	forward_paired
1811	0	4.0	20211103_165042	88931302452432226	OR42bL>Chrimson_72F11G>TRPA1	forward_paired
1812	0	4.0	20211103_165042	88931302452432226	OR42bL>Chrimson_72F11G>TRPA1	forward_paired
1813	0	4.0	20211103_165042	88931302452432226	OR42bL>Chrimson_72F11G>TRPA1	forward_paired
1814	0	4.0	20211103_165042	88931302452432226	OR42bL>Chrimson_72F11G>TRPA1	forward_paired
1815	0	4.0	20211103_165042	88931302452432226	OR42bL>Chrimson_72F11G>TRPA1	forward_paired
1816	0	4.0	20211103_165042	88931302452432226	OR42bL>Chrimson_72F11G>TRPA1	forward_paired
1817	0	4.0	20211103_165042	88931302452432226	OR42bL>Chrimson_72F11G>TRPA1	forward_paired
1818	0	4.0	20211103_165042	88931302452432226	OR42bL>Chrimson_72F11G>TRPA1	forward_paired
1819	0	4.0	20211103_165042	88931302452432226	OR42bL>Chrimson_72F11G>TRPA1	forward_paired
1820	0	5.0	20211103_165042	88931302452432226	OR42bL>Chrimson_72F11G>TRPA1	forward_paired
1821	0	5.0	20211103_165042	88931302452432226	OR42bL>Chrimson_72F11G>TRPA1	forward_paired
1822	0	5.0	20211103_165042	88931302452432226	OR42bL>Chrimson_72F11G>TRPA1	forward_paired
1823	0	5.0	20211103_165042	88931302452432226	OR42bL>Chrimson_72F11G>TRPA1	forward_paired
1824	0	5.0	20211103_165042	88931302452432226	OR42bL>Chrimson_72F11G>TRPA1	forward_paired
1825	0	5.0	20211103_165042	88931302452432226	OR42bL>Chrimson_72F11G>TRPA1	forward_paired
1826	0	5.0	20211103_165042	88931302452432226	OR42bL>Chrimson_72F11G>TRPA1	forward_paired
1827	0	5.0	20211103_165042	88931302452432226	OR42bL>Chrimson_72F11G>TRPA1	forward_paired
1828	0	5.0	20211103_165042	88931302452432226	OR42bL>Chrimson_72F11G>TRPA1	forward_paired
1829	0	5.0	20211103_165042	88931302452432226	OR42bL>Chrimson_72F11G>TRPA1	forward_paired
1830	0	5.0	20211103_165042	88931302452432226	OR42bL>Chrimson_72F11G>TRPA1	forward_paired
1831	0	5.0	20211103_165042	88931302452432226	OR42bL>Chrimson_72F11G>TRPA1	forward_paired
1832	0	5.0	20211103_165042	88931302452432226	OR42bL>Chrimson_72F11G>TRPA1	forward_paired
1833	0	5.0	20211103_165042	88931302452432226	OR42bL>Chrimson_72F11G>TRPA1	forward_paired
1834	0	5.0	20211103_165042	88931302452432226	OR42bL>Chrimson_72F11G>TRPA1	forward_paired
1835	0	5.0	20211103_165042	88931302452432226	OR42bL>Chrimson_72F11G>TRPA1	forward_paired
1836	0	5.0	20211103_165042	88931302452432226	OR42bL>Chrimson_72F11G>TRPA1	forward_paired
1837	0	5.0	20211103_165042	88931302452432226	OR42bL>Chrimson_72F11G>TRPA1	forward_paired
1838	0	5.0	20211103_165042	88931302452432226	OR42bL>Chrimson_72F11G>TRPA1	forward_paired
1839	0	5.0	20211103_165042	88931302452432226	OR42bL>Chrimson_72F11G>TRPA1	forward_paired
1840	0	6.0	20211103_165042	88931302452432226	OR42bL>Chrimson_72F11G>TRPA1	forward_paired
1841	0	6.0	20211103_165042	88931302452432226	OR42bL>Chrimson_72F11G>TRPA1	forward_paired
1842	0	6.0	20211103_165042	88931302452432226	OR42bL>Chrimson_72F11G>TRPA1	forward_paired
1843	0	6.0	20211103_165042	88931302452432226	OR42bL>Chrimson_72F11G>TRPA1	forward_paired
1844	0	6.0	20211103_165042	88931302452432226	OR42bL>Chrimson_72F11G>TRPA1	forward_paired
1845	0	6.0	20211103_165042	88931302452432226	OR42bL>Chrimson_72F11G>TRPA1	forward_paired
1846	0	6.0	20211103_165042	88931302452432226	OR42bL>Chrimson_72F11G>TRPA1	forward_paired
1847	0	6.0	20211103_165042	88931302452432226	OR42bL>Chrimson_72F11G>TRPA1	forward_paired
1848	0	6.0	20211103_165042	88931302452432226	OR42bL>Chrimson_72F11G>TRPA1	forward_paired
1849	0	6.0	20211103_165042	88931302452432226	OR42bL>Chrimson_72F11G>TRPA1	forward_paired
1850	0	6.0	20211103_165042	88931302452432226	OR42bL>Chrimson_72F11G>TRPA1	forward_paired
1851	0	6.0	20211103_165042	88931302452432226	OR42bL>Chrimson_72F11G>TRPA1	forward_paired
1852	0	6.0	20211103_165042	88931302452432226	OR42bL>Chrimson_72F11G>TRPA1	forward_paired
1853	0	6.0	20211103_165042	88931302452432226	OR42bL>Chrimson_72F11G>TRPA1	forward_paired
1854	0	6.0	20211103_165042	88931302452432226	OR42bL>Chrimson_72F11G>TRPA1	forward_paired
1855	0	6.0	20211103_165042	88931302452432226	OR42bL>Chrimson_72F11G>TRPA1	forward_paired
1856	0	6.0	20211103_165042	88931302452432226	OR42bL>Chrimson_72F11G>TRPA1	forward_paired
1857	0	6.0	20211103_165042	88931302452432226	OR42bL>Chrimson_72F11G>TRPA1	forward_paired
1858	0	6.0	20211103_165042	88931302452432226	OR42bL>Chrimson_72F11G>TRPA1	forward_paired
1859	0	6.0	20211103_165042	88931302452432226	OR42bL>Chrimson_72F11G>TRPA1	forward_paired
1860	0	7.0	20211103_165042	88931302452432226	OR42bL>Chrimson_72F11G>TRPA1	forward_paired
1861	0	7.0	20211103_165042	88931302452432226	OR42bL>Chrimson_72F11G>TRPA1	forward_paired
1862	0	7.0	20211103_165042	88931302452432226	OR42bL>Chrimson_72F11G>TRPA1	forward_paired
1863	0	7.0	20211103_165042	88931302452432226	OR42bL>Chrimson_72F11G>TRPA1	forward_paired
1864	0	7.0	20211103_165042	88931302452432226	OR42bL>Chrimson_72F11G>TRPA1	forward_paired
1865	0	7.0	20211103_165042	88931302452432226	OR42bL>Chrimson_72F11G>TRPA1	forward_paired
1866	0	7.0	20211103_165042	88931302452432226	OR42bL>Chrimson_72F11G>TRPA1	forward_paired
1867	0	7.0	20211103_165042	88931302452432226	OR42bL>Chrimson_72F11G>TRPA1	forward_paired
1868	0	7.0	20211103_165042	88931302452432226	OR42bL>Chrimson_72F11G>TRPA1	forward_paired
1869	0	7.0	20211103_165042	88931302452432226	OR42bL>Chrimson_72F11G>TRPA1	forward_paired
1870	0	7.0	20211103_165042	88931302452432226	OR42bL>Chrimson_72F11G>TRPA1	forward_paired
1871	0	7.0	20211103_165042	88931302452432226	OR42bL>Chrimson_72F11G>TRPA1	forward_paired
1872	0	7.0	20211103_165042	88931302452432226	OR42bL>Chrimson_72F11G>TRPA1	forward_paired
1873	0	7.0	20211103_165042	88931302452432226	OR42bL>Chrimson_72F11G>TRPA1	forward_paired
1874	0	7.0	20211103_165042	88931302452432226	OR42bL>Chrimson_72F11G>TRPA1	forward_paired
1875	0	7.0	20211103_165042	88931302452432226	OR42bL>Chrimson_72F11G>TRPA1	forward_paired
1876	0	7.0	20211103_165042	88931302452432226	OR42bL>Chrimson_72F11G>TRPA1	forward_paired
1877	0	7.0	20211103_165042	88931302452432226	OR42bL>Chrimson_72F11G>TRPA1	forward_paired
1878	0	7.0	20211103_165042	88931302452432226	OR42bL>Chrimson_72F11G>TRPA1	forward_paired
1879	0	7.0	20211103_165042	88931302452432226	OR42bL>Chrimson_72F11G>TRPA1	forward_paired
1880	0	8.0	20211103_165042	88931302452432226	OR42bL>Chrimson_72F11G>TRPA1	forward_paired
1881	0	8.0	20211103_165042	88931302452432226	OR42bL>Chrimson_72F11G>TRPA1	forward_paired
1882	0	8.0	20211103_165042	88931302452432226	OR42bL>Chrimson_72F11G>TRPA1	forward_paired
1883	0	8.0	20211103_165042	88931302452432226	OR42bL>Chrimson_72F11G>TRPA1	forward_paired
1884	0	8.0	20211103_165042	88931302452432226	OR42bL>Chrimson_72F11G>TRPA1	forward_paired
1885	0	8.0	20211103_165042	88931302452432226	OR42bL>Chrimson_72F11G>TRPA1	forward_paired
1886	0	8.0	20211103_165042	88931302452432226	OR42bL>Chrimson_72F11G>TRPA1	forward_paired
1887	0	8.0	20211103_165042	88931302452432226	OR42bL>Chrimson_72F11G>TRPA1	forward_paired
1888	0	8.0	20211103_165042	88931302452432226	OR42bL>Chrimson_72F11G>TRPA1	forward_paired
1889	0	8.0	20211103_165042	88931302452432226	OR42bL>Chrimson_72F11G>TRPA1	forward_paired
1890	0	8.0	20211103_165042	88931302452432226	OR42bL>Chrimson_72F11G>TRPA1	forward_paired
1891	0	8.0	20211103_165042	88931302452432226	OR42bL>Chrimson_72F11G>TRPA1	forward_paired
1892	0	8.0	20211103_165042	88931302452432226	OR42bL>Chrimson_72F11G>TRPA1	forward_paired
1893	0	8.0	20211103_165042	88931302452432226	OR42bL>Chrimson_72F11G>TRPA1	forward_paired
1894	0	8.0	20211103_165042	88931302452432226	OR42bL>Chrimson_72F11G>TRPA1	forward_paired
1895	0	8.0	20211103_165042	88931302452432226	OR42bL>Chrimson_72F11G>TRPA1	forward_paired
1896	0	8.0	20211103_165042	88931302452432226	OR42bL>Chrimson_72F11G>TRPA1	forward_paired
1897	0	8.0	20211103_165042	88931302452432226	OR42bL>Chrimson_72F11G>TRPA1	forward_paired
1898	0	8.0	20211103_165042	88931302452432226	OR42bL>Chrimson_72F11G>TRPA1	forward_paired
1899	0	8.0	20211103_165042	88931302452432226	OR42bL>Chrimson_72F11G>TRPA1	forward_paired
1900	0	9.0	20211103_165042	88931302452432226	OR42bL>Chrimson_72F11G>TRPA1	forward_paired
1901	0	9.0	20211103_165042	88931302452432226	OR42bL>Chrimson_72F11G>TRPA1	forward_paired
1902	0	9.0	20211103_165042	88931302452432226	OR42bL>Chrimson_72F11G>TRPA1	forward_paired
1903	0	9.0	20211103_165042	88931302452432226	OR42bL>Chrimson_72F11G>TRPA1	forward_paired
1904	0	9.0	20211103_165042	88931302452432226	OR42bL>Chrimson_72F11G>TRPA1	forward_paired
1905	0	9.0	20211103_165042	88931302452432226	OR42bL>Chrimson_72F11G>TRPA1	forward_paired
1906	0	9.0	20211103_165042	88931302452432226	OR42bL>Chrimson_72F11G>TRPA1	forward_paired
1907	0	9.0	20211103_165042	88931302452432226	OR42bL>Chrimson_72F11G>TRPA1	forward_paired
1908	0	9.0	20211103_165042	88931302452432226	OR42bL>Chrimson_72F11G>TRPA1	forward_paired
1909	0	9.0	20211103_165042	88931302452432226	OR42bL>Chrimson_72F11G>TRPA1	forward_paired
1910	0	9.0	20211103_165042	88931302452432226	OR42bL>Chrimson_72F11G>TRPA1	forward_paired
1911	0	9.0	20211103_165042	88931302452432226	OR42bL>Chrimson_72F11G>TRPA1	forward_paired
1912	0	9.0	20211103_165042	88931302452432226	OR42bL>Chrimson_72F11G>TRPA1	forward_paired
1913	0	9.0	20211103_165042	88931302452432226	OR42bL>Chrimson_72F11G>TRPA1	forward_paired
1914	0	9.0	20211103_165042	88931302452432226	OR42bL>Chrimson_72F11G>TRPA1	forward_paired
1915	0	9.0	20211103_165042	88931302452432226	OR42bL>Chrimson_72F11G>TRPA1	forward_paired
1916	0	9.0	20211103_165042	88931302452432226	OR42bL>Chrimson_72F11G>TRPA1	forward_paired
1917	0	9.0	20211103_165042	88931302452432226	OR42bL>Chrimson_72F11G>TRPA1	forward_paired
1918	0	9.0	20211103_165042	88931302452432226	OR42bL>Chrimson_72F11G>TRPA1	forward_paired
1919	0	9.0	20211103_165042	88931302452432226	OR42bL>Chrimson_72F11G>TRPA1	forward_paired
1920	0	10.0	20211103_165042	88931302452432226	OR42bL>Chrimson_72F11G>TRPA1	forward_paired
1921	0	10.0	20211103_165042	88931302452432226	OR42bL>Chrimson_72F11G>TRPA1	forward_paired
1922	0	10.0	20211103_165042	88931302452432226	OR42bL>Chrimson_72F11G>TRPA1	forward_paired
1923	0	10.0	20211103_165042	88931302452432226	OR42bL>Chrimson_72F11G>TRPA1	forward_paired
1924	0	10.0	20211103_165042	88931302452432226	OR42bL>Chrimson_72F11G>TRPA1	forward_paired
1925	0	10.0	20211103_165042	88931302452432226	OR42bL>Chrimson_72F11G>TRPA1	forward_paired
1926	0	10.0	20211103_165042	88931302452432226	OR42bL>Chrimson_72F11G>TRPA1	forward_paired
1927	0	10.0	20211103_165042	88931302452432226	OR42bL>Chrimson_72F11G>TRPA1	forward_paired
1928	0	10.0	20211103_165042	88931302452432226	OR42bL>Chrimson_72F11G>TRPA1	forward_paired
1929	0	10.0	20211103_165042	88931302452432226	OR42bL>Chrimson_72F11G>TRPA1	forward_paired
1930	0	10.0	20211103_165042	88931302452432226	OR42bL>Chrimson_72F11G>TRPA1	forward_paired
1931	0	10.0	20211103_165042	88931302452432226	OR42bL>Chrimson_72F11G>TRPA1	forward_paired
1932	0	10.0	20211103_165042	88931302452432226	OR42bL>Chrimson_72F11G>TRPA1	forward_paired
1933	0	10.0	20211103_165042	88931302452432226	OR42bL>Chrimson_72F11G>TRPA1	forward_paired
1934	0	10.0	20211103_165042	88931302452432226	OR42bL>Chrimson_72F11G>TRPA1	forward_paired
1935	0	10.0	20211103_165042	88931302452432226	OR42bL>Chrimson_72F11G>TRPA1	forward_paired
1936	0	10.0	20211103_165042	88931302452432226	OR42bL>Chrimson_72F11G>TRPA1	forward_paired
1937	0	10.0	20211103_165042	88931302452432226	OR42bL>Chrimson_72F11G>TRPA1	forward_paired
1938	0	10.0	20211103_165042	88931302452432226	OR42bL>Chrimson_72F11G>TRPA1	forward_paired
1939	0	10.0	20211103_165042	88931302452432226	OR42bL>Chrimson_72F11G>TRPA1	forward_paired
1940	0	11.0	20211103_165042	88931302452432226	OR42bL>Chrimson_72F11G>TRPA1	forward_paired
1941	0	11.0	20211103_165042	88931302452432226	OR42bL>Chrimson_72F11G>TRPA1	forward_paired
1942	0	11.0	20211103_165042	88931302452432226	OR42bL>Chrimson_72F11G>TRPA1	forward_paired
1943	0	11.0	20211103_165042	88931302452432226	OR42bL>Chrimson_72F11G>TRPA1	forward_paired
1944	0	11.0	20211103_165042	88931302452432226	OR42bL>Chrimson_72F11G>TRPA1	forward_paired
1945	100	11.0	20211103_165042	88931302452432226	OR42bL>Chrimson_72F11G>TRPA1	forward_paired
1946	100	11.0	20211103_165042	88931302452432226	OR42bL>Chrimson_72F11G>TRPA1	forward_paired
1947	100	11.0	20211103_165042	88931302452432226	OR42bL>Chrimson_72F11G>TRPA1	forward_paired
1948	100	11.0	20211103_165042	88931302452432226	OR42bL>Chrimson_72F11G>TRPA1	forward_paired
1949	100	11.0	20211103_165042	88931302452432226	OR42bL>Chrimson_72F11G>TRPA1	forward_paired
1950	100	11.0	20211103_165042	88931302452432226	OR42bL>Chrimson_72F11G>TRPA1	forward_paired
1951	100	11.0	20211103_165042	88931302452432226	OR42bL>Chrimson_72F11G>TRPA1	forward_paired
1952	100	11.0	20211103_165042	88931302452432226	OR42bL>Chrimson_72F11G>TRPA1	forward_paired
1953	100	11.0	20211103_165042	88931302452432226	OR42bL>Chrimson_72F11G>TRPA1	forward_paired
1954	100	11.0	20211103_165042	88931302452432226	OR42bL>Chrimson_72F11G>TRPA1	forward_paired
1955	100	11.0	20211103_165042	88931302452432226	OR42bL>Chrimson_72F11G>TRPA1	forward_paired
1956	100	11.0	20211103_165042	88931302452432226	OR42bL>Chrimson_72F11G>TRPA1	forward_paired
1957	100	11.0	20211103_165042	88931302452432226	OR42bL>Chrimson_72F11G>TRPA1	forward_paired
1958	100	11.0	20211103_165042	88931302452432226	OR42bL>Chrimson_72F11G>TRPA1	forward_paired
1959	100	11.0	20211103_165042	88931302452432226	OR42bL>Chrimson_72F11G>TRPA1	forward_paired
1960	100	12.0	20211103_165042	88931302452432226	OR42bL>Chrimson_72F11G>TRPA1	forward_paired
1961	100	12.0	20211103_165042	88931302452432226	OR42bL>Chrimson_72F11G>TRPA1	forward_paired
1962	100	12.0	20211103_165042	88931302452432226	OR42bL>Chrimson_72F11G>TRPA1	forward_paired
1963	100	12.0	20211103_165042	88931302452432226	OR42bL>Chrimson_72F11G>TRPA1	forward_paired
1964	100	12.0	20211103_165042	88931302452432226	OR42bL>Chrimson_72F11G>TRPA1	forward_paired
1965	100	12.0	20211103_165042	88931302452432226	OR42bL>Chrimson_72F11G>TRPA1	forward_paired
1966	100	12.0	20211103_165042	88931302452432226	OR42bL>Chrimson_72F11G>TRPA1	forward_paired
1967	100	12.0	20211103_165042	88931302452432226	OR42bL>Chrimson_72F11G>TRPA1	forward_paired
1968	100	12.0	20211103_165042	88931302452432226	OR42bL>Chrimson_72F11G>TRPA1	forward_paired
1969	100	12.0	20211103_165042	88931302452432226	OR42bL>Chrimson_72F11G>TRPA1	forward_paired
1970	100	12.0	20211103_165042	88931302452432226	OR42bL>Chrimson_72F11G>TRPA1	forward_paired
1971	100	12.0	20211103_165042	88931302452432226	OR42bL>Chrimson_72F11G>TRPA1	forward_paired
1972	100	12.0	20211103_165042	88931302452432226	OR42bL>Chrimson_72F11G>TRPA1	forward_paired
1973	100	12.0	20211103_165042	88931302452432226	OR42bL>Chrimson_72F11G>TRPA1	forward_paired
1974	0	12.0	20211103_165042	88931302452432226	OR42bL>Chrimson_72F11G>TRPA1	forward_paired
1975	0	12.0	20211103_165042	88931302452432226	OR42bL>Chrimson_72F11G>TRPA1	forward_paired
1976	0	12.0	20211103_165042	88931302452432226	OR42bL>Chrimson_72F11G>TRPA1	forward_paired
1977	100	12.0	20211103_165042	88931302452432226	OR42bL>Chrimson_72F11G>TRPA1	forward_paired
1978	100	12.0	20211103_165042	88931302452432226	OR42bL>Chrimson_72F11G>TRPA1	forward_paired
1979	100	12.0	20211103_165042	88931302452432226	OR42bL>Chrimson_72F11G>TRPA1	forward_paired
1980	100	13.0	20211103_165042	88931302452432226	OR42bL>Chrimson_72F11G>TRPA1	forward_paired
1981	100	13.0	20211103_165042	88931302452432226	OR42bL>Chrimson_72F11G>TRPA1	forward_paired
1982	100	13.0	20211103_165042	88931302452432226	OR42bL>Chrimson_72F11G>TRPA1	forward_paired
1983	100	13.0	20211103_165042	88931302452432226	OR42bL>Chrimson_72F11G>TRPA1	forward_paired
1984	100	13.0	20211103_165042	88931302452432226	OR42bL>Chrimson_72F11G>TRPA1	forward_paired
1985	100	13.0	20211103_165042	88931302452432226	OR42bL>Chrimson_72F11G>TRPA1	forward_paired
1986	100	13.0	20211103_165042	88931302452432226	OR42bL>Chrimson_72F11G>TRPA1	forward_paired
1987	100	13.0	20211103_165042	88931302452432226	OR42bL>Chrimson_72F11G>TRPA1	forward_paired
1988	100	13.0	20211103_165042	88931302452432226	OR42bL>Chrimson_72F11G>TRPA1	forward_paired
1989	100	13.0	20211103_165042	88931302452432226	OR42bL>Chrimson_72F11G>TRPA1	forward_paired
1990	100	13.0	20211103_165042	88931302452432226	OR42bL>Chrimson_72F11G>TRPA1	forward_paired
1991	100	13.0	20211103_165042	88931302452432226	OR42bL>Chrimson_72F11G>TRPA1	forward_paired
1992	100	13.0	20211103_165042	88931302452432226	OR42bL>Chrimson_72F11G>TRPA1	forward_paired
1993	100	13.0	20211103_165042	88931302452432226	OR42bL>Chrimson_72F11G>TRPA1	forward_paired
1994	0	13.0	20211103_165042	88931302452432226	OR42bL>Chrimson_72F11G>TRPA1	forward_paired
1995	0	13.0	20211103_165042	88931302452432226	OR42bL>Chrimson_72F11G>TRPA1	forward_paired
1996	0	13.0	20211103_165042	88931302452432226	OR42bL>Chrimson_72F11G>TRPA1	forward_paired
1997	0	13.0	20211103_165042	88931302452432226	OR42bL>Chrimson_72F11G>TRPA1	forward_paired
1998	0	13.0	20211103_165042	88931302452432226	OR42bL>Chrimson_72F11G>TRPA1	forward_paired
[truncated: 998,000+ more rows]
