# Supplementary material for: High-throughput automated methods for classical and operant conditioning of Drosophila larvae
Source: eLife. 2022 Oct 28;11:e70015. doi: 10.7554/eLife.70015 (PMC9678368; doi:10.7554/eLife.70015)
Supplement: Figure 3—source data 1. [file elife-70015-fig3-data1.zip › data_fig3_c_e.csv]

	larvaHashes	stimulation_iteration	cast_large	stimulation	protocolLabel	genotypeLabel
0	35707707975866306	0	55.725190839694655	pre	forward_paired	OR42bL>Chrimson_72F11G>TRPA1
1	35707707975866306	1	42.857142857142854	pre	forward_paired	OR42bL>Chrimson_72F11G>TRPA1
2	35707707975866306	2	43.89140271493213	pre	forward_paired	OR42bL>Chrimson_72F11G>TRPA1
3	38476565491933450	0	0.0	pre	forward_paired	OR42bL>Chrimson_72F11G>TRPA1
4	38476565491933450	1	15.447154471544716	pre	forward_paired	OR42bL>Chrimson_72F11G>TRPA1
5	38476565491933450	2	23.655913978494624	pre	forward_paired	OR42bL>Chrimson_72F11G>TRPA1
6	38989316883797738	0	20.90909090909091	pre	forward_paired	OR42bL>Chrimson_72F11G>TRPA1
7	38989316883797738	1	43.58974358974359	pre	forward_paired	OR42bL>Chrimson_72F11G>TRPA1
8	38989316883797738	2	34.54545454545455	pre	forward_paired	OR42bL>Chrimson_72F11G>TRPA1
9	39296967718916306	0	58.62068965517241	pre	forward_paired	OR42bL>Chrimson_72F11G>TRPA1
10	39296967718916306	1	0.0	pre	forward_paired	OR42bL>Chrimson_72F11G>TRPA1
11	39296967718916306	2	45.45454545454545	pre	forward_paired	OR42bL>Chrimson_72F11G>TRPA1
12	47806515578313937	0	36.52173913043478	pre	forward_paired	OR42bL>Chrimson_72F11G>TRPA1
13	47806515578313937	1	29.047619047619047	pre	forward_paired	OR42bL>Chrimson_72F11G>TRPA1
14	47806515578313937	2	7.7272727272727275	pre	forward_paired	OR42bL>Chrimson_72F11G>TRPA1
15	48831972755763769	0	20.434782608695652	pre	forward_paired	OR42bL>Chrimson_72F11G>TRPA1
16	48831972755763769	1	0.0	pre	forward_paired	OR42bL>Chrimson_72F11G>TRPA1
17	48831972755763769	2	0.0	pre	forward_paired	OR42bL>Chrimson_72F11G>TRPA1
18	48934518473508753	0	0.0	pre	forward_paired	OR42bL>Chrimson_72F11G>TRPA1
19	48934518473508753	1	6.11353711790393	pre	forward_paired	OR42bL>Chrimson_72F11G>TRPA1
20	48934518473508753	2	0.0	pre	forward_paired	OR42bL>Chrimson_72F11G>TRPA1
21	49037064191253737	0	20.434782608695652	pre	forward_paired	OR42bL>Chrimson_72F11G>TRPA1
22	49037064191253737	1	49.04761904761905	pre	forward_paired	OR42bL>Chrimson_72F11G>TRPA1
23	49037064191253737	2	61.36363636363637	pre	forward_paired	OR42bL>Chrimson_72F11G>TRPA1
24	49139609908998721	0	30.434782608695652	pre	forward_paired	OR42bL>Chrimson_72F11G>TRPA1
25	49139609908998721	1	18.571428571428573	pre	forward_paired	OR42bL>Chrimson_72F11G>TRPA1
26	49139609908998721	2	0.0	pre	forward_paired	OR42bL>Chrimson_72F11G>TRPA1
27	49242155626743705	0	0.0	pre	forward_paired	OR42bL>Chrimson_72F11G>TRPA1
28	49242155626743705	1	26.666666666666668	pre	forward_paired	OR42bL>Chrimson_72F11G>TRPA1
29	49242155626743705	2	0.0	pre	forward_paired	OR42bL>Chrimson_72F11G>TRPA1
30	64319235649946868	0	51.94805194805195	pre	forward_paired	OR42bL>Chrimson_72F11G>TRPA1
31	64319235649946868	1	16.666666666666668	pre	forward_paired	OR42bL>Chrimson_72F11G>TRPA1
32	64319235649946868	2	59.54545454545455	pre	forward_paired	OR42bL>Chrimson_72F11G>TRPA1
33	64421785928319732	0	25.10822510822511	pre	forward_paired	OR42bL>Chrimson_72F11G>TRPA1
34	64421785928319732	1	0.0	pre	forward_paired	OR42bL>Chrimson_72F11G>TRPA1
35	64421785928319732	2	41.81818181818182	pre	forward_paired	OR42bL>Chrimson_72F11G>TRPA1
36	65344738433675444	0	0.0	pre	forward_paired	OR42bL>Chrimson_72F11G>TRPA1
37	65344738433675444	1	30.476190476190474	pre	forward_paired	OR42bL>Chrimson_72F11G>TRPA1
38	65344738433675444	2	0.0	pre	forward_paired	OR42bL>Chrimson_72F11G>TRPA1
39	65407005052904980	0	23.376623376623378	pre	forward_paired	OR42bL>Chrimson_72F11G>TRPA1
40	65407005052904980	1	0.0	pre	forward_paired	OR42bL>Chrimson_72F11G>TRPA1
41	65407005052904980	2	0.0	pre	forward_paired	OR42bL>Chrimson_72F11G>TRPA1
42	65447288712048300	0	0.0	pre	forward_paired	OR42bL>Chrimson_72F11G>TRPA1
43	65447288712048300	1	31.428571428571427	pre	forward_paired	OR42bL>Chrimson_72F11G>TRPA1
44	65447288712048300	2	30.0	pre	forward_paired	OR42bL>Chrimson_72F11G>TRPA1
45	65857489825539732	0	61.47186147186147	pre	forward_paired	OR42bL>Chrimson_72F11G>TRPA1
46	65857489825539732	1	46.666666666666664	pre	forward_paired	OR42bL>Chrimson_72F11G>TRPA1
47	65857489825539732	2	30.0	pre	forward_paired	OR42bL>Chrimson_72F11G>TRPA1
48	69238570594008864	0	0.0	pre	forward_paired	OR42bL>Chrimson_72F11G>TRPA1
49	69238570594008864	1	13.333333333333334	pre	forward_paired	OR42bL>Chrimson_72F11G>TRPA1
50	69238570594008864	2	0.0	pre	forward_paired	OR42bL>Chrimson_72F11G>TRPA1
51	69443662029498832	0	9.130434782608695	pre	forward_paired	OR42bL>Chrimson_72F11G>TRPA1
52	69443662029498832	1	19.523809523809526	pre	forward_paired	OR42bL>Chrimson_72F11G>TRPA1
53	69443662029498832	2	25.339366515837103	pre	forward_paired	OR42bL>Chrimson_72F11G>TRPA1
54	73552416833476400	0	6.086956521739131	pre	forward_paired	OR42bL>Chrimson_72F11G>TRPA1
55	73552416833476400	1	71.42857142857143	pre	forward_paired	OR42bL>Chrimson_72F11G>TRPA1
56	73552416833476400	2	0.0	pre	forward_paired	OR42bL>Chrimson_72F11G>TRPA1
57	82261876742636916	0	30.869565217391305	pre	forward_paired	OR42bL>Chrimson_72F11G>TRPA1
58	82261876742636916	1	38.095238095238095	pre	forward_paired	OR42bL>Chrimson_72F11G>TRPA1
59	82261876742636916	2	0.0	pre	forward_paired	OR42bL>Chrimson_72F11G>TRPA1
60	82877151049106804	0	22.17391304347826	pre	forward_paired	OR42bL>Chrimson_72F11G>TRPA1
61	82877151049106804	1	10.0	pre	forward_paired	OR42bL>Chrimson_72F11G>TRPA1
62	82877151049106804	2	12.727272727272727	pre	forward_paired	OR42bL>Chrimson_72F11G>TRPA1
63	82979696771862880	0	23.043478260869566	pre	forward_paired	OR42bL>Chrimson_72F11G>TRPA1
64	82979696771862880	1	42.38095238095238	pre	forward_paired	OR42bL>Chrimson_72F11G>TRPA1
65	82979696771862880	2	41.85022026431718	pre	forward_paired	OR42bL>Chrimson_72F11G>TRPA1
66	83287333920086740	0	39.56521739130435	pre	forward_paired	OR42bL>Chrimson_72F11G>TRPA1
67	83287333920086740	1	18.095238095238095	pre	forward_paired	OR42bL>Chrimson_72F11G>TRPA1
68	83287333920086740	2	0.0	pre	forward_paired	OR42bL>Chrimson_72F11G>TRPA1
69	83389879637831732	0	38.69565217391305	pre	forward_paired	OR42bL>Chrimson_72F11G>TRPA1
70	83389879637831732	1	41.904761904761905	pre	forward_paired	OR42bL>Chrimson_72F11G>TRPA1
71	83389879637831732	2	77.72727272727273	pre	forward_paired	OR42bL>Chrimson_72F11G>TRPA1
72	83594971073321700	0	16.52173913043478	pre	forward_paired	OR42bL>Chrimson_72F11G>TRPA1
73	83594971073321700	1	0.0	pre	forward_paired	OR42bL>Chrimson_72F11G>TRPA1
74	83594971073321700	2	31.818181818181817	pre	forward_paired	OR42bL>Chrimson_72F11G>TRPA1
75	83800062513822752	0	10.0	pre	forward_paired	OR42bL>Chrimson_72F11G>TRPA1
76	83800062513822752	1	5.714285714285714	pre	forward_paired	OR42bL>Chrimson_72F11G>TRPA1
77	83800062513822752	2	0.0	pre	forward_paired	OR42bL>Chrimson_72F11G>TRPA1
78	83902608231567728	0	23.47826086956522	pre	forward_paired	OR42bL>Chrimson_72F11G>TRPA1
79	83902608231567728	1	0.0	pre	forward_paired	OR42bL>Chrimson_72F11G>TRPA1
80	83902608231567728	2	27.272727272727273	pre	forward_paired	OR42bL>Chrimson_72F11G>TRPA1
81	84928065409017568	0	0.0	pre	forward_paired	OR42bL>Chrimson_72F11G>TRPA1
82	84928065409017568	1	10.952380952380953	pre	forward_paired	OR42bL>Chrimson_72F11G>TRPA1
83	84928065409017568	2	29.09090909090909	pre	forward_paired	OR42bL>Chrimson_72F11G>TRPA1
84	87681229332565888	0	0.0	pre	forward_paired	OR42bL>Chrimson_72F11G>TRPA1
85	87681229332565888	1	17.61904761904762	pre	forward_paired	OR42bL>Chrimson_72F11G>TRPA1
86	87681229332565888	2	8.181818181818182	pre	forward_paired	OR42bL>Chrimson_72F11G>TRPA1
87	88828752174059362	0	100.0	pre	forward_paired	OR42bL>Chrimson_72F11G>TRPA1
88	88828752174059362	1	54.09090909090909	pre	forward_paired	OR42bL>Chrimson_72F11G>TRPA1
89	88828752174059362	2	65.45454545454545	pre	forward_paired	OR42bL>Chrimson_72F11G>TRPA1
90	88931302452432226	0	18.636363636363637	pre	forward_paired	OR42bL>Chrimson_72F11G>TRPA1
91	88931302452432226	1	45.90909090909091	pre	forward_paired	OR42bL>Chrimson_72F11G>TRPA1
92	88931302452432226	2	19.10569105691057	pre	forward_paired	OR42bL>Chrimson_72F11G>TRPA1
93	89747714142020973	0	17.391304347826086	pre	forward_paired	OR42bL>Chrimson_72F11G>TRPA1
94	89747714142020973	1	0.0	pre	forward_paired	OR42bL>Chrimson_72F11G>TRPA1
95	89747714142020973	2	44.09090909090909	pre	forward_paired	OR42bL>Chrimson_72F11G>TRPA1
96	89850259859765949	0	94.34782608695652	pre	forward_paired	OR42bL>Chrimson_72F11G>TRPA1
97	89850259859765949	1	0.0	pre	forward_paired	OR42bL>Chrimson_72F11G>TRPA1
98	89850259859765949	2	11.363636363636363	pre	forward_paired	OR42bL>Chrimson_72F11G>TRPA1
99	89854254957787938	0	8.636363636363637	pre	forward_paired	OR42bL>Chrimson_72F11G>TRPA1
100	89854254957787938	1	12.727272727272727	pre	forward_paired	OR42bL>Chrimson_72F11G>TRPA1
101	89854254957787938	2	50.0	pre	forward_paired	OR42bL>Chrimson_72F11G>TRPA1
102	90465534166235853	0	0.0	pre	forward_paired	OR42bL>Chrimson_72F11G>TRPA1
103	90465534166235853	1	0.0	pre	forward_paired	OR42bL>Chrimson_72F11G>TRPA1
104	90465534166235853	2	19.545454545454547	pre	forward_paired	OR42bL>Chrimson_72F11G>TRPA1
105	91337633516624125	0	33.47826086956522	pre	forward_paired	OR42bL>Chrimson_72F11G>TRPA1
106	91337633516624125	1	11.904761904761905	pre	forward_paired	OR42bL>Chrimson_72F11G>TRPA1
107	91337633516624125	2	9.090909090909092	pre	forward_paired	OR42bL>Chrimson_72F11G>TRPA1
108	92003719927390014	0	48.728813559322035	pre	forward_paired	OR42bL>Chrimson_72F11G>TRPA1
109	92003719927390014	1	18.51851851851852	pre	forward_paired	OR42bL>Chrimson_72F11G>TRPA1
110	92003719927390014	2	0.0	pre	forward_paired	OR42bL>Chrimson_72F11G>TRPA1
111	92106265645134990	0	24.675324675324674	pre	forward_paired	OR42bL>Chrimson_72F11G>TRPA1
112	92106265645134990	1	38.8	pre	forward_paired	OR42bL>Chrimson_72F11G>TRPA1
113	92106265645134990	2	0.0	pre	forward_paired	OR42bL>Chrimson_72F11G>TRPA1
114	92721539951604894	0	40.75471698113208	pre	forward_paired	OR42bL>Chrimson_72F11G>TRPA1
115	92721539951604894	1	0.0	pre	forward_paired	OR42bL>Chrimson_72F11G>TRPA1
116	92721539951604894	2	0.0	pre	forward_paired	OR42bL>Chrimson_72F11G>TRPA1
117	110667040562942678	0	0.0	pre	forward_paired	OR42bL>Chrimson_72F11G>TRPA1
118	110667040562942678	1	48.57142857142857	pre	forward_paired	OR42bL>Chrimson_72F11G>TRPA1
119	110667040562942678	2	0.0	pre	forward_paired	OR42bL>Chrimson_72F11G>TRPA1
120	110769586280687654	0	63.04347826086956	pre	forward_paired	OR42bL>Chrimson_72F11G>TRPA1
121	110769586280687654	1	18.571428571428573	pre	forward_paired	OR42bL>Chrimson_72F11G>TRPA1
122	110769586280687654	2	61.81818181818182	pre	forward_paired	OR42bL>Chrimson_72F11G>TRPA1
123	111589952022647526	0	0.0	pre	forward_paired	OR42bL>Chrimson_72F11G>TRPA1
124	111589952022647526	1	10.0	pre	forward_paired	OR42bL>Chrimson_72F11G>TRPA1
125	111589952022647526	2	66.81818181818181	pre	forward_paired	OR42bL>Chrimson_72F11G>TRPA1
126	118870697968577856	0	0.0	pre	forward_paired	OR42bL>Chrimson_72F11G>TRPA1
127	118870697968577856	1	0.0	pre	forward_paired	OR42bL>Chrimson_72F11G>TRPA1
128	118870697968577856	2	0.0	pre	forward_paired	OR42bL>Chrimson_72F11G>TRPA1
129	122876709011373600	0	60.90909090909091	pre	forward_paired	OR42bL>Chrimson_72F11G>TRPA1
130	122876709011373600	1	28.181818181818183	pre	forward_paired	OR42bL>Chrimson_72F11G>TRPA1
131	122876709011373600	2	0.0	pre	forward_paired	OR42bL>Chrimson_72F11G>TRPA1
132	123792892420337056	0	12.272727272727273	pre	forward_paired	OR42bL>Chrimson_72F11G>TRPA1
133	123792892420337056	1	20.0	pre	forward_paired	OR42bL>Chrimson_72F11G>TRPA1
134	123792892420337056	2	84.54545454545455	pre	forward_paired	OR42bL>Chrimson_72F11G>TRPA1
135	123895438139044606	0	27.376425855513308	pre	forward_paired	OR42bL>Chrimson_72F11G>TRPA1
136	123895438139044606	1	17.269076305220885	pre	forward_paired	OR42bL>Chrimson_72F11G>TRPA1
137	123895438139044606	2	0.0	pre	forward_paired	OR42bL>Chrimson_72F11G>TRPA1
138	126356535364924206	0	43.63636363636363	pre	forward_paired	OR42bL>Chrimson_72F11G>TRPA1
139	126356535364924206	1	5.0	pre	forward_paired	OR42bL>Chrimson_72F11G>TRPA1
140	126356535364924206	2	0.0	pre	forward_paired	OR42bL>Chrimson_72F11G>TRPA1
144	183064317285980289	0	65.21739130434783	pre	forward_paired	OR42bL>Chrimson_72F11G>TRPA1
145	183064317285980289	1	21.904761904761905	pre	forward_paired	OR42bL>Chrimson_72F11G>TRPA1
146	183064317285980289	2	29.09090909090909	pre	forward_paired	OR42bL>Chrimson_72F11G>TRPA1
147	183269408721470273	0	0.0	pre	forward_paired	OR42bL>Chrimson_72F11G>TRPA1
148	183269408721470273	1	13.80952380952381	pre	forward_paired	OR42bL>Chrimson_72F11G>TRPA1
149	183269408721470273	2	13.181818181818182	pre	forward_paired	OR42bL>Chrimson_72F11G>TRPA1
150	187277019411973067	0	3.1818181818181817	pre	forward_paired	OR42bL>Chrimson_72F11G>TRPA1
151	187277019411973067	1	17.355371900826448	pre	forward_paired	OR42bL>Chrimson_72F11G>TRPA1
152	187277019411973067	2	10.683760683760683	pre	forward_paired	OR42bL>Chrimson_72F11G>TRPA1
153	187908396387390049	0	0.0	pre	forward_paired	OR42bL>Chrimson_72F11G>TRPA1
154	187908396387390049	1	66.19047619047619	pre	forward_paired	OR42bL>Chrimson_72F11G>TRPA1
155	187908396387390049	2	25.454545454545453	pre	forward_paired	OR42bL>Chrimson_72F11G>TRPA1
156	187994871360583083	0	90.45454545454545	pre	forward_paired	OR42bL>Chrimson_72F11G>TRPA1
157	187994871360583083	1	65.6	pre	forward_paired	OR42bL>Chrimson_72F11G>TRPA1
158	187994871360583083	2	70.45454545454545	pre	forward_paired	OR42bL>Chrimson_72F11G>TRPA1
159	188199971917328811	0	21.818181818181817	pre	forward_paired	OR42bL>Chrimson_72F11G>TRPA1
160	188199971917328811	1	5.454545454545454	pre	forward_paired	OR42bL>Chrimson_72F11G>TRPA1
161	188199971917328811	2	21.818181818181817	pre	forward_paired	OR42bL>Chrimson_72F11G>TRPA1
162	188712723309193099	0	8.636363636363637	pre	forward_paired	OR42bL>Chrimson_72F11G>TRPA1
163	188712723309193099	1	0.0	pre	forward_paired	OR42bL>Chrimson_72F11G>TRPA1
164	188712723309193099	2	17.96875	pre	forward_paired	OR42bL>Chrimson_72F11G>TRPA1
165	205633519254710974	0	6.956521739130435	pre	forward_paired	OR42bL>Chrimson_72F11G>TRPA1
166	205633519254710974	1	0.0	pre	forward_paired	OR42bL>Chrimson_72F11G>TRPA1
167	205633519254710974	2	4.090909090909091	pre	forward_paired	OR42bL>Chrimson_72F11G>TRPA1
168	205941170089829566	0	69.1304347826087	pre	forward_paired	OR42bL>Chrimson_72F11G>TRPA1
169	205941170089829566	1	77.61904761904762	pre	forward_paired	OR42bL>Chrimson_72F11G>TRPA1
170	205941170089829566	2	27.727272727272727	pre	forward_paired	OR42bL>Chrimson_72F11G>TRPA1
171	206146270646575262	0	70.8695652173913	pre	forward_paired	OR42bL>Chrimson_72F11G>TRPA1
172	206146270646575262	1	23.80952380952381	pre	forward_paired	OR42bL>Chrimson_72F11G>TRPA1
173	206146270646575262	2	35.90909090909091	pre	forward_paired	OR42bL>Chrimson_72F11G>TRPA1
174	214811066769914782	0	46.08695652173913	pre	forward_paired	OR42bL>Chrimson_72F11G>TRPA1
175	214811066769914782	1	56.666666666666664	pre	forward_paired	OR42bL>Chrimson_72F11G>TRPA1
176	214811066769914782	2	9.545454545454545	pre	forward_paired	OR42bL>Chrimson_72F11G>TRPA1
177	215366218365616109	0	25.454545454545453	pre	forward_paired	OR42bL>Chrimson_72F11G>TRPA1
178	215366218365616109	1	0.0	pre	forward_paired	OR42bL>Chrimson_72F11G>TRPA1
179	215366218365616109	2	0.0	pre	forward_paired	OR42bL>Chrimson_72F11G>TRPA1
180	215468764083361069	0	50.617283950617285	pre	forward_paired	OR42bL>Chrimson_72F11G>TRPA1
181	215468764083361069	1	21.363636363636363	pre	forward_paired	OR42bL>Chrimson_72F11G>TRPA1
182	215468764083361069	2	70.0	pre	forward_paired	OR42bL>Chrimson_72F11G>TRPA1
183	215683446533249641	0	32.608695652173914	pre	forward_paired	OR42bL>Chrimson_72F11G>TRPA1
184	215683446533249641	1	65.23809523809524	pre	forward_paired	OR42bL>Chrimson_72F11G>TRPA1
185	215683446533249641	2	75.9090909090909	pre	forward_paired	OR42bL>Chrimson_72F11G>TRPA1
186	215981492672085997	0	24.09090909090909	pre	forward_paired	OR42bL>Chrimson_72F11G>TRPA1
187	215981492672085997	1	37.27272727272727	pre	forward_paired	OR42bL>Chrimson_72F11G>TRPA1
188	215981492672085997	2	15.454545454545455	pre	forward_paired	OR42bL>Chrimson_72F11G>TRPA1
189	216084038389830989	0	37.27272727272727	pre	forward_paired	OR42bL>Chrimson_72F11G>TRPA1
190	216084038389830989	1	33.18181818181818	pre	forward_paired	OR42bL>Chrimson_72F11G>TRPA1
191	216084038389830989	2	35.90909090909091	pre	forward_paired	OR42bL>Chrimson_72F11G>TRPA1
192	216186584107575949	0	22.272727272727273	pre	forward_paired	OR42bL>Chrimson_72F11G>TRPA1
193	216186584107575949	1	88.18181818181819	pre	forward_paired	OR42bL>Chrimson_72F11G>TRPA1
194	216186584107575949	2	0.0	pre	forward_paired	OR42bL>Chrimson_72F11G>TRPA1
195	217119150430469641	0	0.0	pre	forward_paired	OR42bL>Chrimson_72F11G>TRPA1
196	217119150430469641	1	8.571428571428571	pre	forward_paired	OR42bL>Chrimson_72F11G>TRPA1
197	217119150430469641	2	48.63636363636363	pre	forward_paired	OR42bL>Chrimson_72F11G>TRPA1
198	217221700708842473	0	17.391304347826086	pre	forward_paired	OR42bL>Chrimson_72F11G>TRPA1
199	217221700708842473	1	0.0	pre	forward_paired	OR42bL>Chrimson_72F11G>TRPA1
200	217221700708842473	2	0.0	pre	forward_paired	OR42bL>Chrimson_72F11G>TRPA1
201	217568659404709150	0	23.91304347826087	pre	forward_paired	OR42bL>Chrimson_72F11G>TRPA1
202	217568659404709150	1	0.0	pre	forward_paired	OR42bL>Chrimson_72F11G>TRPA1
203	217568659404709150	2	0.0	pre	forward_paired	OR42bL>Chrimson_72F11G>TRPA1
204	219179163778668973	0	41.36363636363637	pre	forward_paired	OR42bL>Chrimson_72F11G>TRPA1
205	219179163778668973	1	22.727272727272727	pre	forward_paired	OR42bL>Chrimson_72F11G>TRPA1
206	219179163778668973	2	32.72727272727273	pre	forward_paired	OR42bL>Chrimson_72F11G>TRPA1
210	232491353237981410	0	90.27237354085604	pre	forward_paired	OR42bL>Chrimson_72F11G>TRPA1
211	232491353237981410	1	10.0	pre	forward_paired	OR42bL>Chrimson_72F11G>TRPA1
212	232491353237981410	2	80.45454545454545	pre	forward_paired	OR42bL>Chrimson_72F11G>TRPA1
213	237896296631830530	0	0.0	pre	forward_paired	OR42bL>Chrimson_72F11G>TRPA1
214	237896296631830530	1	0.0	pre	forward_paired	OR42bL>Chrimson_72F11G>TRPA1
215	237896296631830530	2	20.90909090909091	pre	forward_paired	OR42bL>Chrimson_72F11G>TRPA1
216	240117605814621026	0	58.17490494296578	pre	forward_paired	OR42bL>Chrimson_72F11G>TRPA1
217	240117605814621026	1	28.095238095238095	pre	forward_paired	OR42bL>Chrimson_72F11G>TRPA1
218	240117605814621026	2	5.454545454545454	pre	forward_paired	OR42bL>Chrimson_72F11G>TRPA1
219	35707707975866306	0	60.11673151750973	ON	forward_paired	OR42bL>Chrimson_72F11G>TRPA1
220	35707707975866306	1	59.04139433551198	ON	forward_paired	OR42bL>Chrimson_72F11G>TRPA1
221	35707707975866306	2	57.27699530516432	ON	forward_paired	OR42bL>Chrimson_72F11G>TRPA1
222	38476565491933450	0	2.843601895734597	ON	forward_paired	OR42bL>Chrimson_72F11G>TRPA1
223	38476565491933450	1	7.531380753138075	ON	forward_paired	OR42bL>Chrimson_72F11G>TRPA1
224	38476565491933450	2	33.211009174311926	ON	forward_paired	OR42bL>Chrimson_72F11G>TRPA1
225	38989316883797738	0	0.0	ON	forward_paired	OR42bL>Chrimson_72F11G>TRPA1
226	38989316883797738	1	9.761904761904763	ON	forward_paired	OR42bL>Chrimson_72F11G>TRPA1
227	38989316883797738	2	7.783018867924528	ON	forward_paired	OR42bL>Chrimson_72F11G>TRPA1
228	39296967718916306	0	26.07758620689655	ON	forward_paired	OR42bL>Chrimson_72F11G>TRPA1
229	39296967718916306	1	29.047619047619047	ON	forward_paired	OR42bL>Chrimson_72F11G>TRPA1
230	39296967718916306	2	22.38095238095238	ON	forward_paired	OR42bL>Chrimson_72F11G>TRPA1
231	47806515578313937	0	0.0	ON	forward_paired	OR42bL>Chrimson_72F11G>TRPA1
232	47806515578313937	1	24.390243902439025	ON	forward_paired	OR42bL>Chrimson_72F11G>TRPA1
233	47806515578313937	2	40.0	ON	forward_paired	OR42bL>Chrimson_72F11G>TRPA1
234	48831972755763769	0	39.30232558139535	ON	forward_paired	OR42bL>Chrimson_72F11G>TRPA1
235	48831972755763769	1	31.951219512195124	ON	forward_paired	OR42bL>Chrimson_72F11G>TRPA1
236	48831972755763769	2	69.76190476190476	ON	forward_paired	OR42bL>Chrimson_72F11G>TRPA1
237	48934518473508753	0	0.0	ON	forward_paired	OR42bL>Chrimson_72F11G>TRPA1
238	48934518473508753	1	4.0358744394618835	ON	forward_paired	OR42bL>Chrimson_72F11G>TRPA1
239	48934518473508753	2	0.0	ON	forward_paired	OR42bL>Chrimson_72F11G>TRPA1
240	49037064191253737	0	0.46511627906976744	ON	forward_paired	OR42bL>Chrimson_72F11G>TRPA1
241	49037064191253737	1	52.4390243902439	ON	forward_paired	OR42bL>Chrimson_72F11G>TRPA1
242	49037064191253737	2	30.0	ON	forward_paired	OR42bL>Chrimson_72F11G>TRPA1
243	49139609908998721	0	22.325581395348838	ON	forward_paired	OR42bL>Chrimson_72F11G>TRPA1
244	49139609908998721	1	18.536585365853657	ON	forward_paired	OR42bL>Chrimson_72F11G>TRPA1
245	49139609908998721	2	17.857142857142858	ON	forward_paired	OR42bL>Chrimson_72F11G>TRPA1
246	49242155626743705	0	0.0	ON	forward_paired	OR42bL>Chrimson_72F11G>TRPA1
247	49242155626743705	1	49.02439024390244	ON	forward_paired	OR42bL>Chrimson_72F11G>TRPA1
248	49242155626743705	2	13.943355119825709	ON	forward_paired	OR42bL>Chrimson_72F11G>TRPA1
249	64319235649946868	0	16.74418604651163	ON	forward_paired	OR42bL>Chrimson_72F11G>TRPA1
250	64319235649946868	1	8.75912408759124	ON	forward_paired	OR42bL>Chrimson_72F11G>TRPA1
251	64319235649946868	2	19.523809523809526	ON	forward_paired	OR42bL>Chrimson_72F11G>TRPA1
252	64421785928319732	0	40.93023255813954	ON	forward_paired	OR42bL>Chrimson_72F11G>TRPA1
253	64421785928319732	1	25.304136253041364	ON	forward_paired	OR42bL>Chrimson_72F11G>TRPA1
254	64421785928319732	2	45.714285714285715	ON	forward_paired	OR42bL>Chrimson_72F11G>TRPA1
255	65344738433675444	0	7.209302325581396	ON	forward_paired	OR42bL>Chrimson_72F11G>TRPA1
256	65344738433675444	1	0.0	ON	forward_paired	OR42bL>Chrimson_72F11G>TRPA1
257	65344738433675444	2	0.0	ON	forward_paired	OR42bL>Chrimson_72F11G>TRPA1
258	65407005052904980	0	12.093023255813954	ON	forward_paired	OR42bL>Chrimson_72F11G>TRPA1
259	65407005052904980	1	13.86861313868613	ON	forward_paired	OR42bL>Chrimson_72F11G>TRPA1
260	65407005052904980	2	36.342592592592595	ON	forward_paired	OR42bL>Chrimson_72F11G>TRPA1
261	65447288712048300	0	26.74418604651163	ON	forward_paired	OR42bL>Chrimson_72F11G>TRPA1
262	65447288712048300	1	15.328467153284672	ON	forward_paired	OR42bL>Chrimson_72F11G>TRPA1
263	65447288712048300	2	13.333333333333334	ON	forward_paired	OR42bL>Chrimson_72F11G>TRPA1
264	65857489825539732	0	8.13953488372093	ON	forward_paired	OR42bL>Chrimson_72F11G>TRPA1
265	65857489825539732	1	4.13625304136253	ON	forward_paired	OR42bL>Chrimson_72F11G>TRPA1
266	65857489825539732	2	30.06993006993007	ON	forward_paired	OR42bL>Chrimson_72F11G>TRPA1
267	69238570594008864	0	10.930232558139535	ON	forward_paired	OR42bL>Chrimson_72F11G>TRPA1
268	69238570594008864	1	7.073170731707317	ON	forward_paired	OR42bL>Chrimson_72F11G>TRPA1
269	69238570594008864	2	3.0952380952380953	ON	forward_paired	OR42bL>Chrimson_72F11G>TRPA1
270	69443662029498832	0	0.0	ON	forward_paired	OR42bL>Chrimson_72F11G>TRPA1
271	69443662029498832	1	12.682926829268293	ON	forward_paired	OR42bL>Chrimson_72F11G>TRPA1
272	69443662029498832	2	0.0	ON	forward_paired	OR42bL>Chrimson_72F11G>TRPA1
273	73552416833476400	0	41.395348837209305	ON	forward_paired	OR42bL>Chrimson_72F11G>TRPA1
274	73552416833476400	1	53.65853658536585	ON	forward_paired	OR42bL>Chrimson_72F11G>TRPA1
275	73552416833476400	2	22.857142857142858	ON	forward_paired	OR42bL>Chrimson_72F11G>TRPA1
276	82261876742636916	0	52.093023255813954	ON	forward_paired	OR42bL>Chrimson_72F11G>TRPA1
277	82261876742636916	1	67.8048780487805	ON	forward_paired	OR42bL>Chrimson_72F11G>TRPA1
278	82261876742636916	2	42.61904761904762	ON	forward_paired	OR42bL>Chrimson_72F11G>TRPA1
279	82877151049106804	0	24.651162790697676	ON	forward_paired	OR42bL>Chrimson_72F11G>TRPA1
280	82877151049106804	1	13.170731707317072	ON	forward_paired	OR42bL>Chrimson_72F11G>TRPA1
281	82877151049106804	2	5.238095238095238	ON	forward_paired	OR42bL>Chrimson_72F11G>TRPA1
282	82979696771862880	0	12.385321100917432	ON	forward_paired	OR42bL>Chrimson_72F11G>TRPA1
283	82979696771862880	1	12.439024390243903	ON	forward_paired	OR42bL>Chrimson_72F11G>TRPA1
284	82979696771862880	2	19.07894736842105	ON	forward_paired	OR42bL>Chrimson_72F11G>TRPA1
285	83287333920086740	0	30.697674418604652	ON	forward_paired	OR42bL>Chrimson_72F11G>TRPA1
286	83287333920086740	1	22.4390243902439	ON	forward_paired	OR42bL>Chrimson_72F11G>TRPA1
287	83287333920086740	2	37.142857142857146	ON	forward_paired	OR42bL>Chrimson_72F11G>TRPA1
288	83389879637831732	0	0.0	ON	forward_paired	OR42bL>Chrimson_72F11G>TRPA1
289	83389879637831732	1	55.36585365853659	ON	forward_paired	OR42bL>Chrimson_72F11G>TRPA1
290	83389879637831732	2	2.619047619047619	ON	forward_paired	OR42bL>Chrimson_72F11G>TRPA1
291	83594971073321700	0	12.55813953488372	ON	forward_paired	OR42bL>Chrimson_72F11G>TRPA1
292	83594971073321700	1	33.90243902439025	ON	forward_paired	OR42bL>Chrimson_72F11G>TRPA1
293	83594971073321700	2	25.952380952380953	ON	forward_paired	OR42bL>Chrimson_72F11G>TRPA1
294	83800062513822752	0	79.53488372093024	ON	forward_paired	OR42bL>Chrimson_72F11G>TRPA1
295	83800062513822752	1	26.341463414634145	ON	forward_paired	OR42bL>Chrimson_72F11G>TRPA1
296	83800062513822752	2	0.0	ON	forward_paired	OR42bL>Chrimson_72F11G>TRPA1
297	83902608231567728	0	0.0	ON	forward_paired	OR42bL>Chrimson_72F11G>TRPA1
298	83902608231567728	1	27.5609756097561	ON	forward_paired	OR42bL>Chrimson_72F11G>TRPA1
299	83902608231567728	2	29.761904761904763	ON	forward_paired	OR42bL>Chrimson_72F11G>TRPA1
300	84928065409017568	0	23.49137931034483	ON	forward_paired	OR42bL>Chrimson_72F11G>TRPA1
301	84928065409017568	1	25.609756097560975	ON	forward_paired	OR42bL>Chrimson_72F11G>TRPA1
302	84928065409017568	2	18.80952380952381	ON	forward_paired	OR42bL>Chrimson_72F11G>TRPA1
303	87681229332565888	0	0.0	ON	forward_paired	OR42bL>Chrimson_72F11G>TRPA1
304	87681229332565888	1	30.0	ON	forward_paired	OR42bL>Chrimson_72F11G>TRPA1
305	87681229332565888	2	16.19047619047619	ON	forward_paired	OR42bL>Chrimson_72F11G>TRPA1
306	88828752174059362	0	62.857142857142854	ON	forward_paired	OR42bL>Chrimson_72F11G>TRPA1
307	88828752174059362	1	40.476190476190474	ON	forward_paired	OR42bL>Chrimson_72F11G>TRPA1
308	88828752174059362	2	47.38095238095238	ON	forward_paired	OR42bL>Chrimson_72F11G>TRPA1
309	88931302452432226	0	30.714285714285715	ON	forward_paired	OR42bL>Chrimson_72F11G>TRPA1
310	88931302452432226	1	33.57142857142857	ON	forward_paired	OR42bL>Chrimson_72F11G>TRPA1
311	88931302452432226	2	38.58093126385809	ON	forward_paired	OR42bL>Chrimson_72F11G>TRPA1
312	89747714142020973	0	17.209302325581394	ON	forward_paired	OR42bL>Chrimson_72F11G>TRPA1
313	89747714142020973	1	6.341463414634147	ON	forward_paired	OR42bL>Chrimson_72F11G>TRPA1
314	89747714142020973	2	5.0	ON	forward_paired	OR42bL>Chrimson_72F11G>TRPA1
315	89850259859765949	0	73.30595482546201	ON	forward_paired	OR42bL>Chrimson_72F11G>TRPA1
316	89850259859765949	1	35.1219512195122	ON	forward_paired	OR42bL>Chrimson_72F11G>TRPA1
317	89850259859765949	2	14.761904761904763	ON	forward_paired	OR42bL>Chrimson_72F11G>TRPA1
318	89854254957787938	0	47.142857142857146	ON	forward_paired	OR42bL>Chrimson_72F11G>TRPA1
319	89854254957787938	1	0.0	ON	forward_paired	OR42bL>Chrimson_72F11G>TRPA1
320	89854254957787938	2	3.5714285714285716	ON	forward_paired	OR42bL>Chrimson_72F11G>TRPA1
321	90465534166235853	0	20.46511627906977	ON	forward_paired	OR42bL>Chrimson_72F11G>TRPA1
322	90465534166235853	1	30.975609756097562	ON	forward_paired	OR42bL>Chrimson_72F11G>TRPA1
323	90465534166235853	2	20.0	ON	forward_paired	OR42bL>Chrimson_72F11G>TRPA1
324	91337633516624125	0	46.51162790697674	ON	forward_paired	OR42bL>Chrimson_72F11G>TRPA1
325	91337633516624125	1	53.65853658536585	ON	forward_paired	OR42bL>Chrimson_72F11G>TRPA1
326	91337633516624125	2	17.61904761904762	ON	forward_paired	OR42bL>Chrimson_72F11G>TRPA1
327	92003719927390014	0	17.49460043196544	ON	forward_paired	OR42bL>Chrimson_72F11G>TRPA1
328	92003719927390014	1	6.864988558352403	ON	forward_paired	OR42bL>Chrimson_72F11G>TRPA1
329	92003719927390014	2	6.997742663656885	ON	forward_paired	OR42bL>Chrimson_72F11G>TRPA1
330	92106265645134990	0	39.09287257019439	ON	forward_paired	OR42bL>Chrimson_72F11G>TRPA1
331	92106265645134990	1	5.930470347648262	ON	forward_paired	OR42bL>Chrimson_72F11G>TRPA1
332	92106265645134990	2	29.243353783231083	ON	forward_paired	OR42bL>Chrimson_72F11G>TRPA1
333	92721539951604894	0	15.964523281596453	ON	forward_paired	OR42bL>Chrimson_72F11G>TRPA1
334	92721539951604894	1	13.170731707317072	ON	forward_paired	OR42bL>Chrimson_72F11G>TRPA1
335	92721539951604894	2	20.0	ON	forward_paired	OR42bL>Chrimson_72F11G>TRPA1
336	110667040562942678	0	0.0	ON	forward_paired	OR42bL>Chrimson_72F11G>TRPA1
337	110667040562942678	1	43.65853658536585	ON	forward_paired	OR42bL>Chrimson_72F11G>TRPA1
338	110667040562942678	2	49.04761904761905	ON	forward_paired	OR42bL>Chrimson_72F11G>TRPA1
339	110769586280687654	0	13.023255813953488	ON	forward_paired	OR42bL>Chrimson_72F11G>TRPA1
340	110769586280687654	1	34.146341463414636	ON	forward_paired	OR42bL>Chrimson_72F11G>TRPA1
341	110769586280687654	2	30.0	ON	forward_paired	OR42bL>Chrimson_72F11G>TRPA1
342	111589952022647526	0	4.4186046511627906	ON	forward_paired	OR42bL>Chrimson_72F11G>TRPA1
343	111589952022647526	1	27.073170731707318	ON	forward_paired	OR42bL>Chrimson_72F11G>TRPA1
344	111589952022647526	2	60.476190476190474	ON	forward_paired	OR42bL>Chrimson_72F11G>TRPA1
345	118870697968577856	0	51.50115473441109	ON	forward_paired	OR42bL>Chrimson_72F11G>TRPA1
346	118870697968577856	1	21.17117117117117	ON	forward_paired	OR42bL>Chrimson_72F11G>TRPA1
347	118870697968577856	2	3.5714285714285716	ON	forward_paired	OR42bL>Chrimson_72F11G>TRPA1
348	122876709011373600	0	42.857142857142854	ON	forward_paired	OR42bL>Chrimson_72F11G>TRPA1
349	122876709011373600	1	19.523809523809526	ON	forward_paired	OR42bL>Chrimson_72F11G>TRPA1
350	122876709011373600	2	19.523809523809526	ON	forward_paired	OR42bL>Chrimson_72F11G>TRPA1
351	123792892420337056	0	9.523809523809524	ON	forward_paired	OR42bL>Chrimson_72F11G>TRPA1
352	123792892420337056	1	5.238095238095238	ON	forward_paired	OR42bL>Chrimson_72F11G>TRPA1
353	123792892420337056	2	33.57142857142857	ON	forward_paired	OR42bL>Chrimson_72F11G>TRPA1
354	123895438139044606	0	0.0	ON	forward_paired	OR42bL>Chrimson_72F11G>TRPA1
355	123895438139044606	1	18.58407079646018	ON	forward_paired	OR42bL>Chrimson_72F11G>TRPA1
356	123895438139044606	2	0.0	ON	forward_paired	OR42bL>Chrimson_72F11G>TRPA1
357	126356535364924206	0	0.0	ON	forward_paired	OR42bL>Chrimson_72F11G>TRPA1
358	126356535364924206	1	0.0	ON	forward_paired	OR42bL>Chrimson_72F11G>TRPA1
359	126356535364924206	2	3.811659192825112	ON	forward_paired	OR42bL>Chrimson_72F11G>TRPA1
363	183064317285980289	0	74.65116279069767	ON	forward_paired	OR42bL>Chrimson_72F11G>TRPA1
364	183064317285980289	1	35.609756097560975	ON	forward_paired	OR42bL>Chrimson_72F11G>TRPA1
365	183064317285980289	2	41.666666666666664	ON	forward_paired	OR42bL>Chrimson_72F11G>TRPA1
366	183269408721470273	0	16.511627906976745	ON	forward_paired	OR42bL>Chrimson_72F11G>TRPA1
367	183269408721470273	1	45.609756097560975	ON	forward_paired	OR42bL>Chrimson_72F11G>TRPA1
368	183269408721470273	2	35.476190476190474	ON	forward_paired	OR42bL>Chrimson_72F11G>TRPA1
369	187277019411973067	0	2.619047619047619	ON	forward_paired	OR42bL>Chrimson_72F11G>TRPA1
370	187277019411973067	1	8.411214953271028	ON	forward_paired	OR42bL>Chrimson_72F11G>TRPA1
371	187277019411973067	2	6.428571428571429	ON	forward_paired	OR42bL>Chrimson_72F11G>TRPA1
372	187908396387390049	0	0.0	ON	forward_paired	OR42bL>Chrimson_72F11G>TRPA1
373	187908396387390049	1	16.78832116788321	ON	forward_paired	OR42bL>Chrimson_72F11G>TRPA1
374	187908396387390049	2	20.238095238095237	ON	forward_paired	OR42bL>Chrimson_72F11G>TRPA1
375	187994871360583083	0	83.92434988179669	ON	forward_paired	OR42bL>Chrimson_72F11G>TRPA1
376	187994871360583083	1	74.82517482517483	ON	forward_paired	OR42bL>Chrimson_72F11G>TRPA1
377	187994871360583083	2	23.095238095238095	ON	forward_paired	OR42bL>Chrimson_72F11G>TRPA1
378	188199971917328811	0	20.714285714285715	ON	forward_paired	OR42bL>Chrimson_72F11G>TRPA1
379	188199971917328811	1	32.142857142857146	ON	forward_paired	OR42bL>Chrimson_72F11G>TRPA1
380	188199971917328811	2	24.523809523809526	ON	forward_paired	OR42bL>Chrimson_72F11G>TRPA1
381	188712723309193099	0	0.0	ON	forward_paired	OR42bL>Chrimson_72F11G>TRPA1
382	188712723309193099	1	0.0	ON	forward_paired	OR42bL>Chrimson_72F11G>TRPA1
383	188712723309193099	2	33.26226012793177	ON	forward_paired	OR42bL>Chrimson_72F11G>TRPA1
384	205633519254710974	0	46.27906976744186	ON	forward_paired	OR42bL>Chrimson_72F11G>TRPA1
385	205633519254710974	1	47.073170731707314	ON	forward_paired	OR42bL>Chrimson_72F11G>TRPA1
386	205633519254710974	2	56.60377358490566	ON	forward_paired	OR42bL>Chrimson_72F11G>TRPA1
387	205941170089829566	0	73.48837209302326	ON	forward_paired	OR42bL>Chrimson_72F11G>TRPA1
388	205941170089829566	1	41.951219512195124	ON	forward_paired	OR42bL>Chrimson_72F11G>TRPA1
389	205941170089829566	2	49.04761904761905	ON	forward_paired	OR42bL>Chrimson_72F11G>TRPA1
390	206146270646575262	0	46.74418604651163	ON	forward_paired	OR42bL>Chrimson_72F11G>TRPA1
391	206146270646575262	1	0.0	ON	forward_paired	OR42bL>Chrimson_72F11G>TRPA1
392	206146270646575262	2	31.428571428571427	ON	forward_paired	OR42bL>Chrimson_72F11G>TRPA1
393	214811066769914782	0	27.209302325581394	ON	forward_paired	OR42bL>Chrimson_72F11G>TRPA1
394	214811066769914782	1	11.21951219512195	ON	forward_paired	OR42bL>Chrimson_72F11G>TRPA1
395	214811066769914782	2	29.523809523809526	ON	forward_paired	OR42bL>Chrimson_72F11G>TRPA1
396	215366218365616109	0	41.56769596199525	ON	forward_paired	OR42bL>Chrimson_72F11G>TRPA1
397	215366218365616109	1	24.08256880733945	ON	forward_paired	OR42bL>Chrimson_72F11G>TRPA1
398	215366218365616109	2	56.578947368421055	ON	forward_paired	OR42bL>Chrimson_72F11G>TRPA1
399	215468764083361069	0	71.74887892376681	ON	forward_paired	OR42bL>Chrimson_72F11G>TRPA1
400	215468764083361069	1	48.57142857142857	ON	forward_paired	OR42bL>Chrimson_72F11G>TRPA1
401	215468764083361069	2	42.142857142857146	ON	forward_paired	OR42bL>Chrimson_72F11G>TRPA1
402	215683446533249641	0	0.0	ON	forward_paired	OR42bL>Chrimson_72F11G>TRPA1
403	215683446533249641	1	17.761557177615572	ON	forward_paired	OR42bL>Chrimson_72F11G>TRPA1
404	215683446533249641	2	17.38095238095238	ON	forward_paired	OR42bL>Chrimson_72F11G>TRPA1
405	215981492672085997	0	49.76190476190476	ON	forward_paired	OR42bL>Chrimson_72F11G>TRPA1
406	215981492672085997	1	45.476190476190474	ON	forward_paired	OR42bL>Chrimson_72F11G>TRPA1
407	215981492672085997	2	14.523809523809524	ON	forward_paired	OR42bL>Chrimson_72F11G>TRPA1
408	216084038389830989	0	5.476190476190476	ON	forward_paired	OR42bL>Chrimson_72F11G>TRPA1
409	216084038389830989	1	18.571428571428573	ON	forward_paired	OR42bL>Chrimson_72F11G>TRPA1
410	216084038389830989	2	33.095238095238095	ON	forward_paired	OR42bL>Chrimson_72F11G>TRPA1
411	216186584107575949	0	29.523809523809526	ON	forward_paired	OR42bL>Chrimson_72F11G>TRPA1
412	216186584107575949	1	3.5714285714285716	ON	forward_paired	OR42bL>Chrimson_72F11G>TRPA1
413	216186584107575949	2	0.0	ON	forward_paired	OR42bL>Chrimson_72F11G>TRPA1
414	217119150430469641	0	64.96519721577727	ON	forward_paired	OR42bL>Chrimson_72F11G>TRPA1
415	217119150430469641	1	20.437956204379564	ON	forward_paired	OR42bL>Chrimson_72F11G>TRPA1
416	217119150430469641	2	55.0	ON	forward_paired	OR42bL>Chrimson_72F11G>TRPA1
417	217221700708842473	0	0.0	ON	forward_paired	OR42bL>Chrimson_72F11G>TRPA1
418	217221700708842473	1	20.437956204379564	ON	forward_paired	OR42bL>Chrimson_72F11G>TRPA1
419	217221700708842473	2	0.0	ON	forward_paired	OR42bL>Chrimson_72F11G>TRPA1
420	217568659404709150	0	4.4186046511627906	ON	forward_paired	OR42bL>Chrimson_72F11G>TRPA1
421	217568659404709150	1	3.658536585365854	ON	forward_paired	OR42bL>Chrimson_72F11G>TRPA1
422	217568659404709150	2	0.0	ON	forward_paired	OR42bL>Chrimson_72F11G>TRPA1
423	219179163778668973	0	0.0	ON	forward_paired	OR42bL>Chrimson_72F11G>TRPA1
424	219179163778668973	1	44.04761904761905	ON	forward_paired	OR42bL>Chrimson_72F11G>TRPA1
425	219179163778668973	2	37.61904761904762	ON	forward_paired	OR42bL>Chrimson_72F11G>TRPA1
429	232491353237981410	0	30.526315789473685	ON	forward_paired	OR42bL>Chrimson_72F11G>TRPA1
430	232491353237981410	1	24.634146341463413	ON	forward_paired	OR42bL>Chrimson_72F11G>TRPA1
431	232491353237981410	2	42.142857142857146	ON	forward_paired	OR42bL>Chrimson_72F11G>TRPA1
432	237896296631830530	0	0.0	ON	forward_paired	OR42bL>Chrimson_72F11G>TRPA1
433	237896296631830530	1	0.0	ON	forward_paired	OR42bL>Chrimson_72F11G>TRPA1
434	237896296631830530	2	26.904761904761905	ON	forward_paired	OR42bL>Chrimson_72F11G>TRPA1
435	240117605814621026	0	20.84257206208426	ON	forward_paired	OR42bL>Chrimson_72F11G>TRPA1
436	240117605814621026	1	19.51219512195122	ON	forward_paired	OR42bL>Chrimson_72F11G>TRPA1
437	240117605814621026	2	17.38095238095238	ON	forward_paired	OR42bL>Chrimson_72F11G>TRPA1
438	35707707975866306	0	21.830985915492956	OFF	forward_paired	OR42bL>Chrimson_72F11G>TRPA1
439	35707707975866306	1	35.476190476190474	OFF	forward_paired	OR42bL>Chrimson_72F11G>TRPA1
440	35707707975866306	2	32.142857142857146	OFF	forward_paired	OR42bL>Chrimson_72F11G>TRPA1
441	38476565491933450	0	18.333333333333332	OFF	forward_paired	OR42bL>Chrimson_72F11G>TRPA1
442	38476565491933450	1	12.820512820512821	OFF	forward_paired	OR42bL>Chrimson_72F11G>TRPA1
443	38476565491933450	2	18.779342723004696	OFF	forward_paired	OR42bL>Chrimson_72F11G>TRPA1
444	38989316883797738	0	54.04761904761905	OFF	forward_paired	OR42bL>Chrimson_72F11G>TRPA1
445	38989316883797738	1	51.19047619047619	OFF	forward_paired	OR42bL>Chrimson_72F11G>TRPA1
446	38989316883797738	2	39.182282793867124	OFF	forward_paired	OR42bL>Chrimson_72F11G>TRPA1
447	39296967718916306	0	35.23809523809524	OFF	forward_paired	OR42bL>Chrimson_72F11G>TRPA1
448	39296967718916306	1	16.19047619047619	OFF	forward_paired	OR42bL>Chrimson_72F11G>TRPA1
449	39296967718916306	2	39.285714285714285	OFF	forward_paired	OR42bL>Chrimson_72F11G>TRPA1
450	47806515578313937	0	47.674418604651166	OFF	forward_paired	OR42bL>Chrimson_72F11G>TRPA1
451	47806515578313937	1	35.68181818181818	OFF	forward_paired	OR42bL>Chrimson_72F11G>TRPA1
452	47806515578313937	2	43.095238095238095	OFF	forward_paired	OR42bL>Chrimson_72F11G>TRPA1
453	48831972755763769	0	38.83720930232558	OFF	forward_paired	OR42bL>Chrimson_72F11G>TRPA1
454	48831972755763769	1	16.826923076923077	OFF	forward_paired	OR42bL>Chrimson_72F11G>TRPA1
455	48831972755763769	2	45.0	OFF	forward_paired	OR42bL>Chrimson_72F11G>TRPA1
456	48934518473508753	0	53.25581395348837	OFF	forward_paired	OR42bL>Chrimson_72F11G>TRPA1
457	48934518473508753	1	3.111111111111111	OFF	forward_paired	OR42bL>Chrimson_72F11G>TRPA1
458	48934518473508753	2	0.0	OFF	forward_paired	OR42bL>Chrimson_72F11G>TRPA1
459	49037064191253737	0	36.74418604651163	OFF	forward_paired	OR42bL>Chrimson_72F11G>TRPA1
460	49037064191253737	1	21.39423076923077	OFF	forward_paired	OR42bL>Chrimson_72F11G>TRPA1
461	49037064191253737	2	0.0	OFF	forward_paired	OR42bL>Chrimson_72F11G>TRPA1
462	49139609908998721	0	36.51162790697674	OFF	forward_paired	OR42bL>Chrimson_72F11G>TRPA1
463	49139609908998721	1	55.04807692307692	OFF	forward_paired	OR42bL>Chrimson_72F11G>TRPA1
464	49139609908998721	2	50.0	OFF	forward_paired	OR42bL>Chrimson_72F11G>TRPA1
465	49242155626743705	0	20.46511627906977	OFF	forward_paired	OR42bL>Chrimson_72F11G>TRPA1
466	49242155626743705	1	0.0	OFF	forward_paired	OR42bL>Chrimson_72F11G>TRPA1
467	49242155626743705	2	13.934426229508198	OFF	forward_paired	OR42bL>Chrimson_72F11G>TRPA1
468	64319235649946868	0	61.395348837209305	OFF	forward_paired	OR42bL>Chrimson_72F11G>TRPA1
469	64319235649946868	1	33.57314148681055	OFF	forward_paired	OR42bL>Chrimson_72F11G>TRPA1
470	64319235649946868	2	42.857142857142854	OFF	forward_paired	OR42bL>Chrimson_72F11G>TRPA1
471	64421785928319732	0	31.3953488372093	OFF	forward_paired	OR42bL>Chrimson_72F11G>TRPA1
472	64421785928319732	1	0.0	OFF	forward_paired	OR42bL>Chrimson_72F11G>TRPA1
473	64421785928319732	2	5.714285714285714	OFF	forward_paired	OR42bL>Chrimson_72F11G>TRPA1
474	65344738433675444	0	19.302325581395348	OFF	forward_paired	OR42bL>Chrimson_72F11G>TRPA1
475	65344738433675444	1	22.062350119904078	OFF	forward_paired	OR42bL>Chrimson_72F11G>TRPA1
476	65344738433675444	2	4.761904761904762	OFF	forward_paired	OR42bL>Chrimson_72F11G>TRPA1
477	65407005052904980	0	23.488372093023255	OFF	forward_paired	OR42bL>Chrimson_72F11G>TRPA1
478	65407005052904980	1	14.388489208633093	OFF	forward_paired	OR42bL>Chrimson_72F11G>TRPA1
479	65407005052904980	2	38.82863340563991	OFF	forward_paired	OR42bL>Chrimson_72F11G>TRPA1
480	65447288712048300	0	24.186046511627907	OFF	forward_paired	OR42bL>Chrimson_72F11G>TRPA1
481	65447288712048300	1	19.904076738609113	OFF	forward_paired	OR42bL>Chrimson_72F11G>TRPA1
482	65447288712048300	2	35.0	OFF	forward_paired	OR42bL>Chrimson_72F11G>TRPA1
483	65857489825539732	0	45.58139534883721	OFF	forward_paired	OR42bL>Chrimson_72F11G>TRPA1
484	65857489825539732	1	23.501199040767386	OFF	forward_paired	OR42bL>Chrimson_72F11G>TRPA1
485	65857489825539732	2	44.523809523809526	OFF	forward_paired	OR42bL>Chrimson_72F11G>TRPA1
486	69238570594008864	0	52.093023255813954	OFF	forward_paired	OR42bL>Chrimson_72F11G>TRPA1
487	69238570594008864	1	42.89156626506024	OFF	forward_paired	OR42bL>Chrimson_72F11G>TRPA1
488	69238570594008864	2	15.43778801843318	OFF	forward_paired	OR42bL>Chrimson_72F11G>TRPA1
489	69443662029498832	0	52.55813953488372	OFF	forward_paired	OR42bL>Chrimson_72F11G>TRPA1
490	69443662029498832	1	28.91566265060241	OFF	forward_paired	OR42bL>Chrimson_72F11G>TRPA1
491	69443662029498832	2	15.952380952380953	OFF	forward_paired	OR42bL>Chrimson_72F11G>TRPA1
492	73552416833476400	0	49.53488372093023	OFF	forward_paired	OR42bL>Chrimson_72F11G>TRPA1
493	73552416833476400	1	66.50602409638554	OFF	forward_paired	OR42bL>Chrimson_72F11G>TRPA1
494	73552416833476400	2	65.95238095238095	OFF	forward_paired	OR42bL>Chrimson_72F11G>TRPA1
495	82261876742636916	0	36.27906976744186	OFF	forward_paired	OR42bL>Chrimson_72F11G>TRPA1
496	82261876742636916	1	4.337349397590361	OFF	forward_paired	OR42bL>Chrimson_72F11G>TRPA1
497	82261876742636916	2	27.61904761904762	OFF	forward_paired	OR42bL>Chrimson_72F11G>TRPA1
498	82877151049106804	0	30.0	OFF	forward_paired	OR42bL>Chrimson_72F11G>TRPA1
499	82877151049106804	1	21.927710843373493	OFF	forward_paired	OR42bL>Chrimson_72F11G>TRPA1
500	82877151049106804	2	35.0	OFF	forward_paired	OR42bL>Chrimson_72F11G>TRPA1
501	82979696771862880	0	44.49339207048458	OFF	forward_paired	OR42bL>Chrimson_72F11G>TRPA1
502	82979696771862880	1	30.843373493975903	OFF	forward_paired	OR42bL>Chrimson_72F11G>TRPA1
503	82979696771862880	2	16.063348416289593	OFF	forward_paired	OR42bL>Chrimson_72F11G>TRPA1
504	83287333920086740	0	57.2093023255814	OFF	forward_paired	OR42bL>Chrimson_72F11G>TRPA1
505	83287333920086740	1	13.25301204819277	OFF	forward_paired	OR42bL>Chrimson_72F11G>TRPA1
506	83287333920086740	2	60.23809523809524	OFF	forward_paired	OR42bL>Chrimson_72F11G>TRPA1
507	83389879637831732	0	29.069767441860463	OFF	forward_paired	OR42bL>Chrimson_72F11G>TRPA1
508	83389879637831732	1	22.89156626506024	OFF	forward_paired	OR42bL>Chrimson_72F11G>TRPA1
509	83389879637831732	2	24.285714285714285	OFF	forward_paired	OR42bL>Chrimson_72F11G>TRPA1
510	83594971073321700	0	18.837209302325583	OFF	forward_paired	OR42bL>Chrimson_72F11G>TRPA1
511	83594971073321700	1	43.855421686746986	OFF	forward_paired	OR42bL>Chrimson_72F11G>TRPA1
512	83594971073321700	2	30.714285714285715	OFF	forward_paired	OR42bL>Chrimson_72F11G>TRPA1
513	83800062513822752	0	26.511627906976745	OFF	forward_paired	OR42bL>Chrimson_72F11G>TRPA1
514	83800062513822752	1	24.819277108433734	OFF	forward_paired	OR42bL>Chrimson_72F11G>TRPA1
515	83800062513822752	2	0.0	OFF	forward_paired	OR42bL>Chrimson_72F11G>TRPA1
516	83902608231567728	0	27.906976744186046	OFF	forward_paired	OR42bL>Chrimson_72F11G>TRPA1
517	83902608231567728	1	38.0722891566265	OFF	forward_paired	OR42bL>Chrimson_72F11G>TRPA1
518	83902608231567728	2	0.0	OFF	forward_paired	OR42bL>Chrimson_72F11G>TRPA1
519	84928065409017568	0	27.80269058295964	OFF	forward_paired	OR42bL>Chrimson_72F11G>TRPA1
520	84928065409017568	1	61.44578313253012	OFF	forward_paired	OR42bL>Chrimson_72F11G>TRPA1
521	84928065409017568	2	44.523809523809526	OFF	forward_paired	OR42bL>Chrimson_72F11G>TRPA1
522	87681229332565888	0	39.30232558139535	OFF	forward_paired	OR42bL>Chrimson_72F11G>TRPA1
523	87681229332565888	1	15.180722891566266	OFF	forward_paired	OR42bL>Chrimson_72F11G>TRPA1
524	87681229332565888	2	7.380952380952381	OFF	forward_paired	OR42bL>Chrimson_72F11G>TRPA1
525	88828752174059362	0	37.142857142857146	OFF	forward_paired	OR42bL>Chrimson_72F11G>TRPA1
526	88828752174059362	1	66.04215456674473	OFF	forward_paired	OR42bL>Chrimson_72F11G>TRPA1
527	88828752174059362	2	43.57142857142857	OFF	forward_paired	OR42bL>Chrimson_72F11G>TRPA1
528	88931302452432226	0	19.523809523809526	OFF	forward_paired	OR42bL>Chrimson_72F11G>TRPA1
529	88931302452432226	1	20.657276995305164	OFF	forward_paired	OR42bL>Chrimson_72F11G>TRPA1
530	88931302452432226	2	24.498886414253896	OFF	forward_paired	OR42bL>Chrimson_72F11G>TRPA1
531	89747714142020973	0	53.25581395348837	OFF	forward_paired	OR42bL>Chrimson_72F11G>TRPA1
532	89747714142020973	1	21.927710843373493	OFF	forward_paired	OR42bL>Chrimson_72F11G>TRPA1
533	89747714142020973	2	64.0	OFF	forward_paired	OR42bL>Chrimson_72F11G>TRPA1
534	89850259859765949	0	33.85300668151448	OFF	forward_paired	OR42bL>Chrimson_72F11G>TRPA1
535	89850259859765949	1	19.27710843373494	OFF	forward_paired	OR42bL>Chrimson_72F11G>TRPA1
536	89850259859765949	2	7.142857142857143	OFF	forward_paired	OR42bL>Chrimson_72F11G>TRPA1
537	89854254957787938	0	29.523809523809526	OFF	forward_paired	OR42bL>Chrimson_72F11G>TRPA1
538	89854254957787938	1	0.0	OFF	forward_paired	OR42bL>Chrimson_72F11G>TRPA1
539	89854254957787938	2	38.095238095238095	OFF	forward_paired	OR42bL>Chrimson_72F11G>TRPA1
540	90465534166235853	0	0.0	OFF	forward_paired	OR42bL>Chrimson_72F11G>TRPA1
541	90465534166235853	1	0.0	OFF	forward_paired	OR42bL>Chrimson_72F11G>TRPA1
542	90465534166235853	2	19.047619047619047	OFF	forward_paired	OR42bL>Chrimson_72F11G>TRPA1
543	91337633516624125	0	22.558139534883722	OFF	forward_paired	OR42bL>Chrimson_72F11G>TRPA1
544	91337633516624125	1	0.0	OFF	forward_paired	OR42bL>Chrimson_72F11G>TRPA1
545	91337633516624125	2	5.238095238095238	OFF	forward_paired	OR42bL>Chrimson_72F11G>TRPA1
546	92003719927390014	0	14.476614699331849	OFF	forward_paired	OR42bL>Chrimson_72F11G>TRPA1
547	92003719927390014	1	29.6875	OFF	forward_paired	OR42bL>Chrimson_72F11G>TRPA1
548	92003719927390014	2	19.148936170212767	OFF	forward_paired	OR42bL>Chrimson_72F11G>TRPA1
549	92106265645134990	0	76.48221343873517	OFF	forward_paired	OR42bL>Chrimson_72F11G>TRPA1
550	92106265645134990	1	78.2258064516129	OFF	forward_paired	OR42bL>Chrimson_72F11G>TRPA1
551	92106265645134990	2	37.992831541218635	OFF	forward_paired	OR42bL>Chrimson_72F11G>TRPA1
552	92721539951604894	0	18.454935622317596	OFF	forward_paired	OR42bL>Chrimson_72F11G>TRPA1
553	92721539951604894	1	15.421686746987952	OFF	forward_paired	OR42bL>Chrimson_72F11G>TRPA1
554	92721539951604894	2	5.333333333333333	OFF	forward_paired	OR42bL>Chrimson_72F11G>TRPA1
555	110667040562942678	0	7.441860465116279	OFF	forward_paired	OR42bL>Chrimson_72F11G>TRPA1
556	110667040562942678	1	0.0	OFF	forward_paired	OR42bL>Chrimson_72F11G>TRPA1
557	110667040562942678	2	69.61451247165533	OFF	forward_paired	OR42bL>Chrimson_72F11G>TRPA1
558	110769586280687654	0	36.51162790697674	OFF	forward_paired	OR42bL>Chrimson_72F11G>TRPA1
559	110769586280687654	1	16.14457831325301	OFF	forward_paired	OR42bL>Chrimson_72F11G>TRPA1
560	110769586280687654	2	68.0952380952381	OFF	forward_paired	OR42bL>Chrimson_72F11G>TRPA1
561	111589952022647526	0	48.372093023255815	OFF	forward_paired	OR42bL>Chrimson_72F11G>TRPA1
562	111589952022647526	1	18.072289156626507	OFF	forward_paired	OR42bL>Chrimson_72F11G>TRPA1
563	111589952022647526	2	45.476190476190474	OFF	forward_paired	OR42bL>Chrimson_72F11G>TRPA1
564	118870697968577856	0	24.39516129032258	OFF	forward_paired	OR42bL>Chrimson_72F11G>TRPA1
565	118870697968577856	1	18.03607214428858	OFF	forward_paired	OR42bL>Chrimson_72F11G>TRPA1
566	118870697968577856	2	12.085308056872037	OFF	forward_paired	OR42bL>Chrimson_72F11G>TRPA1
567	122876709011373600	0	34.204275534441805	OFF	forward_paired	OR42bL>Chrimson_72F11G>TRPA1
568	122876709011373600	1	0.0	OFF	forward_paired	OR42bL>Chrimson_72F11G>TRPA1
569	122876709011373600	2	19.90521327014218	OFF	forward_paired	OR42bL>Chrimson_72F11G>TRPA1
570	123792892420337056	0	34.91686460807601	OFF	forward_paired	OR42bL>Chrimson_72F11G>TRPA1
571	123792892420337056	1	27.423167848699762	OFF	forward_paired	OR42bL>Chrimson_72F11G>TRPA1
572	123792892420337056	2	38.86255924170616	OFF	forward_paired	OR42bL>Chrimson_72F11G>TRPA1
573	123895438139044606	0	17.142857142857142	OFF	forward_paired	OR42bL>Chrimson_72F11G>TRPA1
574	123895438139044606	1	9.803921568627452	OFF	forward_paired	OR42bL>Chrimson_72F11G>TRPA1
575	123895438139044606	2	36.32567849686848	OFF	forward_paired	OR42bL>Chrimson_72F11G>TRPA1
576	126356535364924206	0	25.0	OFF	forward_paired	OR42bL>Chrimson_72F11G>TRPA1
577	126356535364924206	1	11.395348837209303	OFF	forward_paired	OR42bL>Chrimson_72F11G>TRPA1
578	126356535364924206	2	28.571428571428573	OFF	forward_paired	OR42bL>Chrimson_72F11G>TRPA1
581	183064317285980289	0	53.48837209302326	OFF	forward_paired	OR42bL>Chrimson_72F11G>TRPA1
582	183064317285980289	1	44.33734939759036	OFF	forward_paired	OR42bL>Chrimson_72F11G>TRPA1
583	183064317285980289	2	40.0	OFF	forward_paired	OR42bL>Chrimson_72F11G>TRPA1
584	183269408721470273	0	53.48837209302326	OFF	forward_paired	OR42bL>Chrimson_72F11G>TRPA1
585	183269408721470273	1	11.566265060240964	OFF	forward_paired	OR42bL>Chrimson_72F11G>TRPA1
586	183269408721470273	2	11.136890951276103	OFF	forward_paired	OR42bL>Chrimson_72F11G>TRPA1
587	187277019411973067	0	50.69124423963134	OFF	forward_paired	OR42bL>Chrimson_72F11G>TRPA1
588	187277019411973067	1	33.7962962962963	OFF	forward_paired	OR42bL>Chrimson_72F11G>TRPA1
589	187277019411973067	2	27.142857142857142	OFF	forward_paired	OR42bL>Chrimson_72F11G>TRPA1
590	187908396387390049	0	10.864745011086475	OFF	forward_paired	OR42bL>Chrimson_72F11G>TRPA1
591	187908396387390049	1	0.0	OFF	forward_paired	OR42bL>Chrimson_72F11G>TRPA1
592	187908396387390049	2	10.38961038961039	OFF	forward_paired	OR42bL>Chrimson_72F11G>TRPA1
593	187994871360583083	0	48.53932584269663	OFF	forward_paired	OR42bL>Chrimson_72F11G>TRPA1
594	187994871360583083	1	76.24703087885986	OFF	forward_paired	OR42bL>Chrimson_72F11G>TRPA1
595	187994871360583083	2	30.714285714285715	OFF	forward_paired	OR42bL>Chrimson_72F11G>TRPA1
596	188199971917328811	0	14.761904761904763	OFF	forward_paired	OR42bL>Chrimson_72F11G>TRPA1
597	188199971917328811	1	22.327790973871736	OFF	forward_paired	OR42bL>Chrimson_72F11G>TRPA1
598	188199971917328811	2	0.0	OFF	forward_paired	OR42bL>Chrimson_72F11G>TRPA1
599	188712723309193099	0	46.42857142857143	OFF	forward_paired	OR42bL>Chrimson_72F11G>TRPA1
600	188712723309193099	1	53.541666666666664	OFF	forward_paired	OR42bL>Chrimson_72F11G>TRPA1
601	188712723309193099	2	63.32622601279318	OFF	forward_paired	OR42bL>Chrimson_72F11G>TRPA1
602	205633519254710974	0	32.325581395348834	OFF	forward_paired	OR42bL>Chrimson_72F11G>TRPA1
603	205633519254710974	1	22.650602409638555	OFF	forward_paired	OR42bL>Chrimson_72F11G>TRPA1
604	205633519254710974	2	33.57142857142857	OFF	forward_paired	OR42bL>Chrimson_72F11G>TRPA1
605	205941170089829566	0	58.604651162790695	OFF	forward_paired	OR42bL>Chrimson_72F11G>TRPA1
606	205941170089829566	1	25.783132530120483	OFF	forward_paired	OR42bL>Chrimson_72F11G>TRPA1
607	205941170089829566	2	49.04761904761905	OFF	forward_paired	OR42bL>Chrimson_72F11G>TRPA1
608	206146270646575262	0	26.27906976744186	OFF	forward_paired	OR42bL>Chrimson_72F11G>TRPA1
609	206146270646575262	1	23.85542168674699	OFF	forward_paired	OR42bL>Chrimson_72F11G>TRPA1
610	206146270646575262	2	49.76190476190476	OFF	forward_paired	OR42bL>Chrimson_72F11G>TRPA1
611	214811066769914782	0	38.13953488372093	OFF	forward_paired	OR42bL>Chrimson_72F11G>TRPA1
612	214811066769914782	1	22.650602409638555	OFF	forward_paired	OR42bL>Chrimson_72F11G>TRPA1
613	214811066769914782	2	50.0	OFF	forward_paired	OR42bL>Chrimson_72F11G>TRPA1
614	215366218365616109	0	48.705882352941174	OFF	forward_paired	OR42bL>Chrimson_72F11G>TRPA1
615	215366218365616109	1	40.134529147982065	OFF	forward_paired	OR42bL>Chrimson_72F11G>TRPA1
616	215366218365616109	2	44.8936170212766	OFF	forward_paired	OR42bL>Chrimson_72F11G>TRPA1
617	215468764083361069	0	74.39824945295405	OFF	forward_paired	OR42bL>Chrimson_72F11G>TRPA1
618	215468764083361069	1	32.304038004750595	OFF	forward_paired	OR42bL>Chrimson_72F11G>TRPA1
619	215468764083361069	2	71.19047619047619	OFF	forward_paired	OR42bL>Chrimson_72F11G>TRPA1
620	215683446533249641	0	0.0	OFF	forward_paired	OR42bL>Chrimson_72F11G>TRPA1
621	215683446533249641	1	56.626506024096386	OFF	forward_paired	OR42bL>Chrimson_72F11G>TRPA1
622	215683446533249641	2	21.904761904761905	OFF	forward_paired	OR42bL>Chrimson_72F11G>TRPA1
623	215981492672085997	0	40.95238095238095	OFF	forward_paired	OR42bL>Chrimson_72F11G>TRPA1
624	215981492672085997	1	27.38095238095238	OFF	forward_paired	OR42bL>Chrimson_72F11G>TRPA1
625	215981492672085997	2	0.0	OFF	forward_paired	OR42bL>Chrimson_72F11G>TRPA1
626	216084038389830989	0	25.0	OFF	forward_paired	OR42bL>Chrimson_72F11G>TRPA1
627	216084038389830989	1	12.380952380952381	OFF	forward_paired	OR42bL>Chrimson_72F11G>TRPA1
628	216084038389830989	2	22.142857142857142	OFF	forward_paired	OR42bL>Chrimson_72F11G>TRPA1
629	216186584107575949	0	33.80952380952381	OFF	forward_paired	OR42bL>Chrimson_72F11G>TRPA1
630	216186584107575949	1	67.61904761904762	OFF	forward_paired	OR42bL>Chrimson_72F11G>TRPA1
631	216186584107575949	2	9.047619047619047	OFF	forward_paired	OR42bL>Chrimson_72F11G>TRPA1
632	217119150430469641	0	46.8677494199536	OFF	forward_paired	OR42bL>Chrimson_72F11G>TRPA1
633	217119150430469641	1	0.0	OFF	forward_paired	OR42bL>Chrimson_72F11G>TRPA1
634	217119150430469641	2	18.571428571428573	OFF	forward_paired	OR42bL>Chrimson_72F11G>TRPA1
635	217221700708842473	0	40.37122969837587	OFF	forward_paired	OR42bL>Chrimson_72F11G>TRPA1
636	217221700708842473	1	44.33734939759036	OFF	forward_paired	OR42bL>Chrimson_72F11G>TRPA1
637	217221700708842473	2	30.714285714285715	OFF	forward_paired	OR42bL>Chrimson_72F11G>TRPA1
638	217568659404709150	0	46.74418604651163	OFF	forward_paired	OR42bL>Chrimson_72F11G>TRPA1
639	217568659404709150	1	0.0	OFF	forward_paired	OR42bL>Chrimson_72F11G>TRPA1
640	217568659404709150	2	20.0	OFF	forward_paired	OR42bL>Chrimson_72F11G>TRPA1
641	219179163778668973	0	39.285714285714285	OFF	forward_paired	OR42bL>Chrimson_72F11G>TRPA1
642	219179163778668973	1	29.761904761904763	OFF	forward_paired	OR42bL>Chrimson_72F11G>TRPA1
643	219179163778668973	2	45.0	OFF	forward_paired	OR42bL>Chrimson_72F11G>TRPA1
646	232491353237981410	0	26.666666666666668	OFF	forward_paired	OR42bL>Chrimson_72F11G>TRPA1
647	232491353237981410	1	12.289156626506024	OFF	forward_paired	OR42bL>Chrimson_72F11G>TRPA1
648	232491353237981410	2	12.857142857142858	OFF	forward_paired	OR42bL>Chrimson_72F11G>TRPA1
649	237896296631830530	0	13.761467889908257	OFF	forward_paired	OR42bL>Chrimson_72F11G>TRPA1
650	237896296631830530	1	29.156626506024097	OFF	forward_paired	OR42bL>Chrimson_72F11G>TRPA1
651	237896296631830530	2	17.5531914893617	OFF	forward_paired	OR42bL>Chrimson_72F11G>TRPA1
652	240117605814621026	0	0.0	OFF	forward_paired	OR42bL>Chrimson_72F11G>TRPA1
653	240117605814621026	1	26.50602409638554	OFF	forward_paired	OR42bL>Chrimson_72F11G>TRPA1
654	240117605814621026	2	0.0	OFF	forward_paired	OR42bL>Chrimson_72F11G>TRPA1
655	1148214006367738	0	0.0	pre	backward_paired	OR42bL>Chrimson_72F11G>TRPA1
656	1148214006367738	1	0.0	pre	backward_paired	OR42bL>Chrimson_72F11G>TRPA1
657	1148214006367738	2	0.0	pre	backward_paired	OR42bL>Chrimson_72F11G>TRPA1
658	14786794459381817	0	18.181818181818183	pre	backward_paired	OR42bL>Chrimson_72F11G>TRPA1
659	14786794459381817	1	100.0	pre	backward_paired	OR42bL>Chrimson_72F11G>TRPA1
660	14786794459381817	2	66.36363636363636	pre	backward_paired	OR42bL>Chrimson_72F11G>TRPA1
661	16222434507811583	0	20.0	pre	backward_paired	OR42bL>Chrimson_72F11G>TRPA1
662	16222434507811583	1	32.27272727272727	pre	backward_paired	OR42bL>Chrimson_72F11G>TRPA1
663	16222434507811583	2	32.72727272727273	pre	backward_paired	OR42bL>Chrimson_72F11G>TRPA1
664	21247174677315765	0	29.09090909090909	pre	backward_paired	OR42bL>Chrimson_72F11G>TRPA1
665	21247174677315765	1	50.90909090909091	pre	backward_paired	OR42bL>Chrimson_72F11G>TRPA1
666	21247174677315765	2	25.90909090909091	pre	backward_paired	OR42bL>Chrimson_72F11G>TRPA1
667	21452266112805729	0	0.0	pre	backward_paired	OR42bL>Chrimson_72F11G>TRPA1
668	21452266112805729	1	95.9090909090909	pre	backward_paired	OR42bL>Chrimson_72F11G>TRPA1
669	21452266112805729	2	41.36363636363637	pre	backward_paired	OR42bL>Chrimson_72F11G>TRPA1
670	56215264440362784	0	69.1304347826087	pre	backward_paired	OR42bL>Chrimson_72F11G>TRPA1
671	56215264440362784	1	27.61904761904762	pre	backward_paired	OR42bL>Chrimson_72F11G>TRPA1
672	56215264440362784	2	17.727272727272727	pre	backward_paired	OR42bL>Chrimson_72F11G>TRPA1
673	56317810158107768	0	0.0	pre	backward_paired	OR42bL>Chrimson_72F11G>TRPA1
674	56317810158107768	1	23.80952380952381	pre	backward_paired	OR42bL>Chrimson_72F11G>TRPA1
675	56317810158107768	2	10.454545454545455	pre	backward_paired	OR42bL>Chrimson_72F11G>TRPA1
676	56730515056341745	0	29.565217391304348	pre	backward_paired	OR42bL>Chrimson_72F11G>TRPA1
677	56730515056341745	1	44.76190476190476	pre	backward_paired	OR42bL>Chrimson_72F11G>TRPA1
678	56730515056341745	2	29.545454545454547	pre	backward_paired	OR42bL>Chrimson_72F11G>TRPA1
679	56830538746832688	0	0.0	pre	backward_paired	OR42bL>Chrimson_72F11G>TRPA1
680	56830538746832688	1	0.0	pre	backward_paired	OR42bL>Chrimson_72F11G>TRPA1
681	56830538746832688	2	43.63636363636363	pre	backward_paired	OR42bL>Chrimson_72F11G>TRPA1
682	56933084464577672	0	17.391304347826086	pre	backward_paired	OR42bL>Chrimson_72F11G>TRPA1
683	56933084464577672	1	28.571428571428573	pre	backward_paired	OR42bL>Chrimson_72F11G>TRPA1
684	56933084464577672	2	40.90909090909091	pre	backward_paired	OR42bL>Chrimson_72F11G>TRPA1
685	57138175900067640	0	72.17391304347827	pre	backward_paired	OR42bL>Chrimson_72F11G>TRPA1
686	57138175900067640	1	0.0	pre	backward_paired	OR42bL>Chrimson_72F11G>TRPA1
687	57138175900067640	2	12.272727272727273	pre	backward_paired	OR42bL>Chrimson_72F11G>TRPA1
688	59909573685900321	0	0.0	pre	backward_paired	OR42bL>Chrimson_72F11G>TRPA1
689	59909573685900321	1	4.285714285714286	pre	backward_paired	OR42bL>Chrimson_72F11G>TRPA1
690	59909573685900321	2	42.27272727272727	pre	backward_paired	OR42bL>Chrimson_72F11G>TRPA1
691	60832526191256033	0	8.835341365461847	pre	backward_paired	OR42bL>Chrimson_72F11G>TRPA1
692	60832526191256033	1	29.523809523809526	pre	backward_paired	OR42bL>Chrimson_72F11G>TRPA1
693	60832526191256033	2	19.545454545454547	pre	backward_paired	OR42bL>Chrimson_72F11G>TRPA1
694	64720158678266049	0	26.52173913043478	pre	backward_paired	OR42bL>Chrimson_72F11G>TRPA1
695	64720158678266049	1	92.38095238095238	pre	backward_paired	OR42bL>Chrimson_72F11G>TRPA1
696	64720158678266049	2	91.36363636363636	pre	backward_paired	OR42bL>Chrimson_72F11G>TRPA1
697	83701238262411684	0	0.0	pre	backward_paired	OR42bL>Chrimson_72F11G>TRPA1
698	83701238262411684	1	0.0	pre	backward_paired	OR42bL>Chrimson_72F11G>TRPA1
699	83701238262411684	2	12.608695652173912	pre	backward_paired	OR42bL>Chrimson_72F11G>TRPA1
700	83803788533738556	0	8.636363636363637	pre	backward_paired	OR42bL>Chrimson_72F11G>TRPA1
701	83803788533738556	1	7.2727272727272725	pre	backward_paired	OR42bL>Chrimson_72F11G>TRPA1
702	83803788533738556	2	0.0	pre	backward_paired	OR42bL>Chrimson_72F11G>TRPA1
703	83906338812111420	0	0.0	pre	backward_paired	OR42bL>Chrimson_72F11G>TRPA1
704	83906338812111420	1	0.0	pre	backward_paired	OR42bL>Chrimson_72F11G>TRPA1
705	83906338812111420	2	44.888888888888886	pre	backward_paired	OR42bL>Chrimson_72F11G>TRPA1
706	84624190767767396	0	19.130434782608695	pre	backward_paired	OR42bL>Chrimson_72F11G>TRPA1
707	84624190767767396	1	38.679245283018865	pre	backward_paired	OR42bL>Chrimson_72F11G>TRPA1
708	84624190767767396	2	0.0	pre	backward_paired	OR42bL>Chrimson_72F11G>TRPA1
709	85136942159631684	0	55.21739130434783	pre	backward_paired	OR42bL>Chrimson_72F11G>TRPA1
710	85136942159631684	1	0.0	pre	backward_paired	OR42bL>Chrimson_72F11G>TRPA1
711	85136942159631684	2	33.63636363636363	pre	backward_paired	OR42bL>Chrimson_72F11G>TRPA1
712	91802710253867396	0	63.04347826086956	pre	backward_paired	OR42bL>Chrimson_72F11G>TRPA1
713	91802710253867396	1	39.81042654028436	pre	backward_paired	OR42bL>Chrimson_72F11G>TRPA1
714	91802710253867396	2	25.0	pre	backward_paired	OR42bL>Chrimson_72F11G>TRPA1
715	92725662759223108	0	0.0	pre	backward_paired	OR42bL>Chrimson_72F11G>TRPA1
716	92725662759223108	1	0.0	pre	backward_paired	OR42bL>Chrimson_72F11G>TRPA1
717	92725662759223108	2	0.0	pre	backward_paired	OR42bL>Chrimson_72F11G>TRPA1
718	94157179991055391	0	97.72727272727273	pre	backward_paired	OR42bL>Chrimson_72F11G>TRPA1
719	94157179991055391	1	76.81818181818181	pre	backward_paired	OR42bL>Chrimson_72F11G>TRPA1
720	94157179991055391	2	82.72727272727273	pre	backward_paired	OR42bL>Chrimson_72F11G>TRPA1
721	94362271426545359	0	61.81818181818182	pre	backward_paired	OR42bL>Chrimson_72F11G>TRPA1
722	94362271426545359	1	78.18181818181819	pre	backward_paired	OR42bL>Chrimson_72F11G>TRPA1
723	94362271426545359	2	26.363636363636363	pre	backward_paired	OR42bL>Chrimson_72F11G>TRPA1
724	94464817144290351	0	34.09090909090909	pre	backward_paired	OR42bL>Chrimson_72F11G>TRPA1
725	94464817144290351	1	23.636363636363637	pre	backward_paired	OR42bL>Chrimson_72F11G>TRPA1
726	94464817144290351	2	42.27272727272727	pre	backward_paired	OR42bL>Chrimson_72F11G>TRPA1
727	94567362862035327	0	37.72727272727273	pre	backward_paired	OR42bL>Chrimson_72F11G>TRPA1
728	94567362862035327	1	83.63636363636364	pre	backward_paired	OR42bL>Chrimson_72F11G>TRPA1
729	94567362862035327	2	33.63636363636363	pre	backward_paired	OR42bL>Chrimson_72F11G>TRPA1
730	94980577225672879	0	0.0	pre	backward_paired	OR42bL>Chrimson_72F11G>TRPA1
731	94980577225672879	1	47.72727272727273	pre	backward_paired	OR42bL>Chrimson_72F11G>TRPA1
732	94980577225672879	2	0.0	pre	backward_paired	OR42bL>Chrimson_72F11G>TRPA1
733	112210215643050276	0	30.96234309623431	pre	backward_paired	OR42bL>Chrimson_72F11G>TRPA1
734	112210215643050276	1	32.520325203252035	pre	backward_paired	OR42bL>Chrimson_72F11G>TRPA1
735	112210215643050276	2	5.660377358490566	pre	backward_paired	OR42bL>Chrimson_72F11G>TRPA1
736	113748469818643140	0	20.16460905349794	pre	backward_paired	OR42bL>Chrimson_72F11G>TRPA1
737	113748469818643140	1	43.18181818181818	pre	backward_paired	OR42bL>Chrimson_72F11G>TRPA1
738	113748469818643140	2	48.18181818181818	pre	backward_paired	OR42bL>Chrimson_72F11G>TRPA1
739	114158670932134564	0	0.0	pre	backward_paired	OR42bL>Chrimson_72F11G>TRPA1
740	114158670932134564	1	0.0	pre	backward_paired	OR42bL>Chrimson_72F11G>TRPA1
741	114158670932134564	2	43.63636363636363	pre	backward_paired	OR42bL>Chrimson_72F11G>TRPA1
742	114363771488880292	0	2.880658436213992	pre	backward_paired	OR42bL>Chrimson_72F11G>TRPA1
743	114363771488880292	1	34.552845528455286	pre	backward_paired	OR42bL>Chrimson_72F11G>TRPA1
744	114363771488880292	2	8.181818181818182	pre	backward_paired	OR42bL>Chrimson_72F11G>TRPA1
745	115076506412022767	0	0.0	pre	backward_paired	OR42bL>Chrimson_72F11G>TRPA1
746	115076506412022767	1	0.0	pre	backward_paired	OR42bL>Chrimson_72F11G>TRPA1
747	115076506412022767	2	11.659192825112108	pre	backward_paired	OR42bL>Chrimson_72F11G>TRPA1
748	117081655806165791	0	15.454545454545455	pre	backward_paired	OR42bL>Chrimson_72F11G>TRPA1
749	117081655806165791	1	0.0	pre	backward_paired	OR42bL>Chrimson_72F11G>TRPA1
750	117081655806165791	2	25.0	pre	backward_paired	OR42bL>Chrimson_72F11G>TRPA1
751	117845240791137327	0	0.0	pre	backward_paired	OR42bL>Chrimson_72F11G>TRPA1
752	117845240791137327	1	26.25	pre	backward_paired	OR42bL>Chrimson_72F11G>TRPA1
753	117845240791137327	2	0.0	pre	backward_paired	OR42bL>Chrimson_72F11G>TRPA1
754	123620257109747503	0	49.54545454545455	pre	backward_paired	OR42bL>Chrimson_72F11G>TRPA1
755	123620257109747503	1	95.92592592592592	pre	backward_paired	OR42bL>Chrimson_72F11G>TRPA1
756	123620257109747503	2	0.0	pre	backward_paired	OR42bL>Chrimson_72F11G>TRPA1
757	134976377453842809	0	23.91304347826087	pre	backward_paired	OR42bL>Chrimson_72F11G>TRPA1
758	134976377453842809	1	9.047619047619047	pre	backward_paired	OR42bL>Chrimson_72F11G>TRPA1
759	134976377453842809	2	21.818181818181817	pre	backward_paired	OR42bL>Chrimson_72F11G>TRPA1
760	135284028288961385	0	9.130434782608695	pre	backward_paired	OR42bL>Chrimson_72F11G>TRPA1
761	135284028288961385	1	90.98360655737704	pre	backward_paired	OR42bL>Chrimson_72F11G>TRPA1
762	135284028288961385	2	9.545454545454545	pre	backward_paired	OR42bL>Chrimson_72F11G>TRPA1
763	136412081351062809	0	34.78260869565217	pre	backward_paired	OR42bL>Chrimson_72F11G>TRPA1
764	136412081351062809	1	24.285714285714285	pre	backward_paired	OR42bL>Chrimson_72F11G>TRPA1
765	136412081351062809	2	31.818181818181817	pre	backward_paired	OR42bL>Chrimson_72F11G>TRPA1
766	136719732186181385	0	53.47826086956522	pre	backward_paired	OR42bL>Chrimson_72F11G>TRPA1
767	136719732186181385	1	0.0	pre	backward_paired	OR42bL>Chrimson_72F11G>TRPA1
768	136719732186181385	2	9.545454545454545	pre	backward_paired	OR42bL>Chrimson_72F11G>TRPA1
769	140346689161552377	0	13.478260869565217	pre	backward_paired	OR42bL>Chrimson_72F11G>TRPA1
770	140346689161552377	1	18.095238095238095	pre	backward_paired	OR42bL>Chrimson_72F11G>TRPA1
771	140346689161552377	2	29.09090909090909	pre	backward_paired	OR42bL>Chrimson_72F11G>TRPA1
772	141157703770910425	0	18.26086956521739	pre	backward_paired	OR42bL>Chrimson_72F11G>TRPA1
773	141157703770910425	1	15.238095238095237	pre	backward_paired	OR42bL>Chrimson_72F11G>TRPA1
774	141157703770910425	2	50.0	pre	backward_paired	OR42bL>Chrimson_72F11G>TRPA1
775	166964639605967512	0	29.565217391304348	pre	backward_paired	OR42bL>Chrimson_72F11G>TRPA1
776	166964639605967512	1	78.19905213270142	pre	backward_paired	OR42bL>Chrimson_72F11G>TRPA1
777	166964639605967512	2	71.12068965517241	pre	backward_paired	OR42bL>Chrimson_72F11G>TRPA1
778	171997027947455155	0	0.0	pre	backward_paired	OR42bL>Chrimson_72F11G>TRPA1
779	171997027947455155	1	0.0	pre	backward_paired	OR42bL>Chrimson_72F11G>TRPA1
780	171997027947455155	2	39.01345291479821	pre	backward_paired	OR42bL>Chrimson_72F11G>TRPA1
784	175688837968878035	0	14.347826086956522	pre	backward_paired	OR42bL>Chrimson_72F11G>TRPA1
785	175688837968878035	1	17.142857142857142	pre	backward_paired	OR42bL>Chrimson_72F11G>TRPA1
786	175688837968878035	2	0.0	pre	backward_paired	OR42bL>Chrimson_72F11G>TRPA1
787	197933446357948980	0	27.82608695652174	pre	backward_paired	OR42bL>Chrimson_72F11G>TRPA1
788	197933446357948980	1	18.67704280155642	pre	backward_paired	OR42bL>Chrimson_72F11G>TRPA1
789	197933446357948980	2	36.36363636363637	pre	backward_paired	OR42bL>Chrimson_72F11G>TRPA1
790	198753812099908852	0	23.91304347826087	pre	backward_paired	OR42bL>Chrimson_72F11G>TRPA1
791	198753812099908852	1	31.904761904761905	pre	backward_paired	OR42bL>Chrimson_72F11G>TRPA1
792	198753812099908852	2	21.363636363636363	pre	backward_paired	OR42bL>Chrimson_72F11G>TRPA1
793	199163994970888788	0	18.26086956521739	pre	backward_paired	OR42bL>Chrimson_72F11G>TRPA1
794	199163994970888788	1	25.714285714285715	pre	backward_paired	OR42bL>Chrimson_72F11G>TRPA1
795	199163994970888788	2	50.90909090909091	pre	backward_paired	OR42bL>Chrimson_72F11G>TRPA1
796	199369086406378740	0	0.0	pre	backward_paired	OR42bL>Chrimson_72F11G>TRPA1
797	199369086406378740	1	0.0	pre	backward_paired	OR42bL>Chrimson_72F11G>TRPA1
798	199369086406378740	2	0.0	pre	backward_paired	OR42bL>Chrimson_72F11G>TRPA1
799	245617205101359860	0	18.672199170124482	pre	backward_paired	OR42bL>Chrimson_72F11G>TRPA1
800	245617205101359860	1	78.42323651452283	pre	backward_paired	OR42bL>Chrimson_72F11G>TRPA1
801	245617205101359860	2	2.510460251046025	pre	backward_paired	OR42bL>Chrimson_72F11G>TRPA1
802	246027387972339796	0	0.0	pre	backward_paired	OR42bL>Chrimson_72F11G>TRPA1
803	246027387972339796	1	0.0	pre	backward_paired	OR42bL>Chrimson_72F11G>TRPA1
804	246027387972339796	2	0.0	pre	backward_paired	OR42bL>Chrimson_72F11G>TRPA1
805	246232479407829748	0	0.45454545454545453	pre	backward_paired	OR42bL>Chrimson_72F11G>TRPA1
806	246232479407829748	1	33.63636363636363	pre	backward_paired	OR42bL>Chrimson_72F11G>TRPA1
807	246232479407829748	2	0.0	pre	backward_paired	OR42bL>Chrimson_72F11G>TRPA1
808	246847753714299668	0	2.727272727272727	pre	backward_paired	OR42bL>Chrimson_72F11G>TRPA1
809	246847753714299668	1	38.18181818181818	pre	backward_paired	OR42bL>Chrimson_72F11G>TRPA1
810	246847753714299668	2	38.63636363636363	pre	backward_paired	OR42bL>Chrimson_72F11G>TRPA1
811	251730169222918004	0	34.54545454545455	pre	backward_paired	OR42bL>Chrimson_72F11G>TRPA1
812	251730169222918004	1	10.78838174273859	pre	backward_paired	OR42bL>Chrimson_72F11G>TRPA1
813	251730169222918004	2	53.49794238683128	pre	backward_paired	OR42bL>Chrimson_72F11G>TRPA1
814	292890780988807882	0	0.0	pre	backward_paired	OR42bL>Chrimson_72F11G>TRPA1
815	292890780988807882	1	22.38095238095238	pre	backward_paired	OR42bL>Chrimson_72F11G>TRPA1
816	292890780988807882	2	9.545454545454545	pre	backward_paired	OR42bL>Chrimson_72F11G>TRPA1
817	292993326706552842	0	0.0	pre	backward_paired	OR42bL>Chrimson_72F11G>TRPA1
818	292993326706552842	1	58.095238095238095	pre	backward_paired	OR42bL>Chrimson_72F11G>TRPA1
819	292993326706552842	2	31.818181818181817	pre	backward_paired	OR42bL>Chrimson_72F11G>TRPA1
820	293300963859787786	0	0.0	pre	backward_paired	OR42bL>Chrimson_72F11G>TRPA1
821	293300963859787786	1	44.76190476190476	pre	backward_paired	OR42bL>Chrimson_72F11G>TRPA1
822	293300963859787786	2	14.545454545454545	pre	backward_paired	OR42bL>Chrimson_72F11G>TRPA1
823	294121329601747658	0	38.69565217391305	pre	backward_paired	OR42bL>Chrimson_72F11G>TRPA1
824	294121329601747658	1	40.476190476190474	pre	backward_paired	OR42bL>Chrimson_72F11G>TRPA1
825	294121329601747658	2	0.0	pre	backward_paired	OR42bL>Chrimson_72F11G>TRPA1
826	294839149625962570	0	83.47826086956522	pre	backward_paired	OR42bL>Chrimson_72F11G>TRPA1
827	294839149625962570	1	0.0	pre	backward_paired	OR42bL>Chrimson_72F11G>TRPA1
828	294839149625962570	2	40.0	pre	backward_paired	OR42bL>Chrimson_72F11G>TRPA1
829	466418877148924898	0	13.043478260869565	pre	backward_paired	OR42bL>Chrimson_72F11G>TRPA1
830	466418877148924898	1	18.095238095238095	pre	backward_paired	OR42bL>Chrimson_72F11G>TRPA1
831	466418877148924898	2	31.363636363636363	pre	backward_paired	OR42bL>Chrimson_72F11G>TRPA1
832	466521427427297762	0	4.782608695652174	pre	backward_paired	OR42bL>Chrimson_72F11G>TRPA1
833	466521427427297762	1	0.0	pre	backward_paired	OR42bL>Chrimson_72F11G>TRPA1
834	466521427427297762	2	14.545454545454545	pre	backward_paired	OR42bL>Chrimson_72F11G>TRPA1
835	467034178819162082	0	30.434782608695652	pre	backward_paired	OR42bL>Chrimson_72F11G>TRPA1
836	467034178819162082	1	100.0	pre	backward_paired	OR42bL>Chrimson_72F11G>TRPA1
837	467034178819162082	2	56.36363636363637	pre	backward_paired	OR42bL>Chrimson_72F11G>TRPA1
838	501388522076042535	0	21.6	pre	backward_paired	OR42bL>Chrimson_72F11G>TRPA1
839	501388522076042535	1	29.85781990521327	pre	backward_paired	OR42bL>Chrimson_72F11G>TRPA1
840	501388522076042535	2	0.0	pre	backward_paired	OR42bL>Chrimson_72F11G>TRPA1
841	502003823746279655	0	31.73913043478261	pre	backward_paired	OR42bL>Chrimson_72F11G>TRPA1
842	502003823746279655	1	0.0	pre	backward_paired	OR42bL>Chrimson_72F11G>TRPA1
843	502003823746279655	2	56.223175965665234	pre	backward_paired	OR42bL>Chrimson_72F11G>TRPA1
844	502106374024652519	0	29.565217391304348	pre	backward_paired	OR42bL>Chrimson_72F11G>TRPA1
845	502106374024652519	1	21.80094786729858	pre	backward_paired	OR42bL>Chrimson_72F11G>TRPA1
846	502106374024652519	2	0.0	pre	backward_paired	OR42bL>Chrimson_72F11G>TRPA1
847	502208924303025383	0	0.0	pre	backward_paired	OR42bL>Chrimson_72F11G>TRPA1
848	502208924303025383	1	20.379146919431278	pre	backward_paired	OR42bL>Chrimson_72F11G>TRPA1
849	502208924303025383	2	0.0	pre	backward_paired	OR42bL>Chrimson_72F11G>TRPA1
850	577711566759037907	0	69.56521739130434	pre	backward_paired	OR42bL>Chrimson_72F11G>TRPA1
851	577711566759037907	1	28.095238095238095	pre	backward_paired	OR42bL>Chrimson_72F11G>TRPA1
852	577711566759037907	2	63.800904977375566	pre	backward_paired	OR42bL>Chrimson_72F11G>TRPA1
853	578019149180771159	0	26.956521739130434	pre	backward_paired	OR42bL>Chrimson_72F11G>TRPA1
854	578019149180771159	1	32.126696832579185	pre	backward_paired	OR42bL>Chrimson_72F11G>TRPA1
855	578019149180771159	2	18.181818181818183	pre	backward_paired	OR42bL>Chrimson_72F11G>TRPA1
856	1154582447201939630	0	8.26086956521739	pre	backward_paired	OR42bL>Chrimson_72F11G>TRPA1
857	1154582447201939630	1	0.0	pre	backward_paired	OR42bL>Chrimson_72F11G>TRPA1
858	1154582447201939630	2	81.36363636363636	pre	backward_paired	OR42bL>Chrimson_72F11G>TRPA1
859	1730838171922630597	0	15.217391304347826	pre	backward_paired	OR42bL>Chrimson_72F11G>TRPA1
860	1730838171922630597	1	5.714285714285714	pre	backward_paired	OR42bL>Chrimson_72F11G>TRPA1
861	1730838171922630597	2	29.41176470588235	pre	backward_paired	OR42bL>Chrimson_72F11G>TRPA1
862	2018658346960850912	0	40.869565217391305	pre	backward_paired	OR42bL>Chrimson_72F11G>TRPA1
863	2018658346960850912	1	0.0	pre	backward_paired	OR42bL>Chrimson_72F11G>TRPA1
864	2018658346960850912	2	0.0	pre	backward_paired	OR42bL>Chrimson_72F11G>TRPA1
865	2162260783644842498	0	30.901287553648068	pre	backward_paired	OR42bL>Chrimson_72F11G>TRPA1
866	2162260783644842498	1	19.047619047619047	pre	backward_paired	OR42bL>Chrimson_72F11G>TRPA1
867	2162260783644842498	2	52.94117647058823	pre	backward_paired	OR42bL>Chrimson_72F11G>TRPA1
868	1148214006367738	0	0.0	ON	backward_paired	OR42bL>Chrimson_72F11G>TRPA1
869	1148214006367738	1	0.0	ON	backward_paired	OR42bL>Chrimson_72F11G>TRPA1
870	1148214006367738	2	0.0	ON	backward_paired	OR42bL>Chrimson_72F11G>TRPA1
871	14786794459381817	0	45.843230403800476	ON	backward_paired	OR42bL>Chrimson_72F11G>TRPA1
872	14786794459381817	1	47.03087885985748	ON	backward_paired	OR42bL>Chrimson_72F11G>TRPA1
873	14786794459381817	2	53.80952380952381	ON	backward_paired	OR42bL>Chrimson_72F11G>TRPA1
874	16222434507811583	0	34.204275534441805	ON	backward_paired	OR42bL>Chrimson_72F11G>TRPA1
875	16222434507811583	1	4.513064133016627	ON	backward_paired	OR42bL>Chrimson_72F11G>TRPA1
876	16222434507811583	2	29.285714285714285	ON	backward_paired	OR42bL>Chrimson_72F11G>TRPA1
877	21247174677315765	0	17.339667458432302	ON	backward_paired	OR42bL>Chrimson_72F11G>TRPA1
878	21247174677315765	1	53.919239904988125	ON	backward_paired	OR42bL>Chrimson_72F11G>TRPA1
879	21247174677315765	2	48.80952380952381	ON	backward_paired	OR42bL>Chrimson_72F11G>TRPA1
880	21452266112805729	0	0.0	ON	backward_paired	OR42bL>Chrimson_72F11G>TRPA1
881	21452266112805729	1	35.86698337292162	ON	backward_paired	OR42bL>Chrimson_72F11G>TRPA1
882	21452266112805729	2	94.52380952380952	ON	backward_paired	OR42bL>Chrimson_72F11G>TRPA1
883	56215264440362784	0	25.813953488372093	ON	backward_paired	OR42bL>Chrimson_72F11G>TRPA1
884	56215264440362784	1	5.853658536585366	ON	backward_paired	OR42bL>Chrimson_72F11G>TRPA1
885	56215264440362784	2	17.61904761904762	ON	backward_paired	OR42bL>Chrimson_72F11G>TRPA1
886	56317810158107768	0	15.116279069767442	ON	backward_paired	OR42bL>Chrimson_72F11G>TRPA1
887	56317810158107768	1	0.0	ON	backward_paired	OR42bL>Chrimson_72F11G>TRPA1
888	56317810158107768	2	7.857142857142857	ON	backward_paired	OR42bL>Chrimson_72F11G>TRPA1
889	56730515056341745	0	10.69767441860465	ON	backward_paired	OR42bL>Chrimson_72F11G>TRPA1
890	56730515056341745	1	6.829268292682927	ON	backward_paired	OR42bL>Chrimson_72F11G>TRPA1
891	56730515056341745	2	12.142857142857142	ON	backward_paired	OR42bL>Chrimson_72F11G>TRPA1
892	56830538746832688	0	0.23255813953488372	ON	backward_paired	OR42bL>Chrimson_72F11G>TRPA1
893	56830538746832688	1	0.0	ON	backward_paired	OR42bL>Chrimson_72F11G>TRPA1
894	56830538746832688	2	15.238095238095237	ON	backward_paired	OR42bL>Chrimson_72F11G>TRPA1
895	56933084464577672	0	24.651162790697676	ON	backward_paired	OR42bL>Chrimson_72F11G>TRPA1
896	56933084464577672	1	18.536585365853657	ON	backward_paired	OR42bL>Chrimson_72F11G>TRPA1
897	56933084464577672	2	18.095238095238095	ON	backward_paired	OR42bL>Chrimson_72F11G>TRPA1
898	57138175900067640	0	5.116279069767442	ON	backward_paired	OR42bL>Chrimson_72F11G>TRPA1
899	57138175900067640	1	7.804878048780488	ON	backward_paired	OR42bL>Chrimson_72F11G>TRPA1
900	57138175900067640	2	33.80952380952381	ON	backward_paired	OR42bL>Chrimson_72F11G>TRPA1
901	59909573685900321	0	2.558139534883721	ON	backward_paired	OR42bL>Chrimson_72F11G>TRPA1
902	59909573685900321	1	6.341463414634147	ON	backward_paired	OR42bL>Chrimson_72F11G>TRPA1
903	59909573685900321	2	63.095238095238095	ON	backward_paired	OR42bL>Chrimson_72F11G>TRPA1
904	60832526191256033	0	13.636363636363637	ON	backward_paired	OR42bL>Chrimson_72F11G>TRPA1
905	60832526191256033	1	0.0	ON	backward_paired	OR42bL>Chrimson_72F11G>TRPA1
906	60832526191256033	2	0.0	ON	backward_paired	OR42bL>Chrimson_72F11G>TRPA1
907	64720158678266049	0	3.953488372093023	ON	backward_paired	OR42bL>Chrimson_72F11G>TRPA1
908	64720158678266049	1	65.1219512195122	ON	backward_paired	OR42bL>Chrimson_72F11G>TRPA1
909	64720158678266049	2	25.714285714285715	ON	backward_paired	OR42bL>Chrimson_72F11G>TRPA1
910	83701238262411684	0	2.7906976744186047	ON	backward_paired	OR42bL>Chrimson_72F11G>TRPA1
911	83701238262411684	1	0.0	ON	backward_paired	OR42bL>Chrimson_72F11G>TRPA1
912	83701238262411684	2	0.0	ON	backward_paired	OR42bL>Chrimson_72F11G>TRPA1
913	83803788533738556	0	55.687203791469194	ON	backward_paired	OR42bL>Chrimson_72F11G>TRPA1
914	83803788533738556	1	16.428571428571427	ON	backward_paired	OR42bL>Chrimson_72F11G>TRPA1
915	83803788533738556	2	0.0	ON	backward_paired	OR42bL>Chrimson_72F11G>TRPA1
916	83906338812111420	0	16.666666666666668	ON	backward_paired	OR42bL>Chrimson_72F11G>TRPA1
917	83906338812111420	1	26.428571428571427	ON	backward_paired	OR42bL>Chrimson_72F11G>TRPA1
918	83906338812111420	2	17.857142857142858	ON	backward_paired	OR42bL>Chrimson_72F11G>TRPA1
919	84624190767767396	0	8.372093023255815	ON	backward_paired	OR42bL>Chrimson_72F11G>TRPA1
920	84624190767767396	1	0.0	ON	backward_paired	OR42bL>Chrimson_72F11G>TRPA1
921	84624190767767396	2	4.0476190476190474	ON	backward_paired	OR42bL>Chrimson_72F11G>TRPA1
922	85136942159631684	0	20.46511627906977	ON	backward_paired	OR42bL>Chrimson_72F11G>TRPA1
923	85136942159631684	1	3.4965034965034967	ON	backward_paired	OR42bL>Chrimson_72F11G>TRPA1
924	85136942159631684	2	22.38095238095238	ON	backward_paired	OR42bL>Chrimson_72F11G>TRPA1
925	91802710253867396	0	24.88372093023256	ON	backward_paired	OR42bL>Chrimson_72F11G>TRPA1
926	91802710253867396	1	15.853658536585366	ON	backward_paired	OR42bL>Chrimson_72F11G>TRPA1
927	91802710253867396	2	13.333333333333334	ON	backward_paired	OR42bL>Chrimson_72F11G>TRPA1
928	92725662759223108	0	0.0	ON	backward_paired	OR42bL>Chrimson_72F11G>TRPA1
929	92725662759223108	1	9.512195121951219	ON	backward_paired	OR42bL>Chrimson_72F11G>TRPA1
930	92725662759223108	2	0.0	ON	backward_paired	OR42bL>Chrimson_72F11G>TRPA1
931	94157179991055391	0	12.142857142857142	ON	backward_paired	OR42bL>Chrimson_72F11G>TRPA1
932	94157179991055391	1	0.0	ON	backward_paired	OR42bL>Chrimson_72F11G>TRPA1
933	94157179991055391	2	19.047619047619047	ON	backward_paired	OR42bL>Chrimson_72F11G>TRPA1
934	94362271426545359	0	0.0	ON	backward_paired	OR42bL>Chrimson_72F11G>TRPA1
935	94362271426545359	1	49.76190476190476	ON	backward_paired	OR42bL>Chrimson_72F11G>TRPA1
936	94362271426545359	2	0.0	ON	backward_paired	OR42bL>Chrimson_72F11G>TRPA1
937	94464817144290351	0	18.571428571428573	ON	backward_paired	OR42bL>Chrimson_72F11G>TRPA1
938	94464817144290351	1	15.0	ON	backward_paired	OR42bL>Chrimson_72F11G>TRPA1
939	94464817144290351	2	15.952380952380953	ON	backward_paired	OR42bL>Chrimson_72F11G>TRPA1
940	94567362862035327	0	3.3333333333333335	ON	backward_paired	OR42bL>Chrimson_72F11G>TRPA1
941	94567362862035327	1	6.190476190476191	ON	backward_paired	OR42bL>Chrimson_72F11G>TRPA1
942	94567362862035327	2	0.0	ON	backward_paired	OR42bL>Chrimson_72F11G>TRPA1
943	94980577225672879	0	0.0	ON	backward_paired	OR42bL>Chrimson_72F11G>TRPA1
944	94980577225672879	1	0.0	ON	backward_paired	OR42bL>Chrimson_72F11G>TRPA1
945	94980577225672879	2	0.0	ON	backward_paired	OR42bL>Chrimson_72F11G>TRPA1
946	112210215643050276	0	25.68421052631579	ON	backward_paired	OR42bL>Chrimson_72F11G>TRPA1
947	112210215643050276	1	29.320388349514563	ON	backward_paired	OR42bL>Chrimson_72F11G>TRPA1
948	112210215643050276	2	22.916666666666668	ON	backward_paired	OR42bL>Chrimson_72F11G>TRPA1
949	113748469818643140	0	6.392694063926941	ON	backward_paired	OR42bL>Chrimson_72F11G>TRPA1
950	113748469818643140	1	5.0	ON	backward_paired	OR42bL>Chrimson_72F11G>TRPA1
951	113748469818643140	2	0.0	ON	backward_paired	OR42bL>Chrimson_72F11G>TRPA1
952	114158670932134564	0	15.238095238095237	ON	backward_paired	OR42bL>Chrimson_72F11G>TRPA1
953	114158670932134564	1	0.0	ON	backward_paired	OR42bL>Chrimson_72F11G>TRPA1
954	114158670932134564	2	6.190476190476191	ON	backward_paired	OR42bL>Chrimson_72F11G>TRPA1
955	114363771488880292	0	7.345971563981043	ON	backward_paired	OR42bL>Chrimson_72F11G>TRPA1
956	114363771488880292	1	2.6490066225165565	ON	backward_paired	OR42bL>Chrimson_72F11G>TRPA1
957	114363771488880292	2	2.142857142857143	ON	backward_paired	OR42bL>Chrimson_72F11G>TRPA1
958	115076506412022767	0	0.0	ON	backward_paired	OR42bL>Chrimson_72F11G>TRPA1
959	115076506412022767	1	2.745995423340961	ON	backward_paired	OR42bL>Chrimson_72F11G>TRPA1
960	115076506412022767	2	7.311320754716981	ON	backward_paired	OR42bL>Chrimson_72F11G>TRPA1
961	117081655806165791	0	6.904761904761905	ON	backward_paired	OR42bL>Chrimson_72F11G>TRPA1
962	117081655806165791	1	0.0	ON	backward_paired	OR42bL>Chrimson_72F11G>TRPA1
963	117081655806165791	2	0.0	ON	backward_paired	OR42bL>Chrimson_72F11G>TRPA1
964	117845240791137327	0	0.0	ON	backward_paired	OR42bL>Chrimson_72F11G>TRPA1
965	117845240791137327	1	6.013363028953229	ON	backward_paired	OR42bL>Chrimson_72F11G>TRPA1
966	117845240791137327	2	2.922755741127349	ON	backward_paired	OR42bL>Chrimson_72F11G>TRPA1
967	123620257109747503	0	39.49771689497717	ON	backward_paired	OR42bL>Chrimson_72F11G>TRPA1
968	123620257109747503	1	73.84615384615384	ON	backward_paired	OR42bL>Chrimson_72F11G>TRPA1
969	123620257109747503	2	52.06422018348624	ON	backward_paired	OR42bL>Chrimson_72F11G>TRPA1
970	134976377453842809	0	0.0	ON	backward_paired	OR42bL>Chrimson_72F11G>TRPA1
971	134976377453842809	1	24.878048780487806	ON	backward_paired	OR42bL>Chrimson_72F11G>TRPA1
972	134976377453842809	2	0.0	ON	backward_paired	OR42bL>Chrimson_72F11G>TRPA1
973	135284028288961385	0	23.023255813953487	ON	backward_paired	OR42bL>Chrimson_72F11G>TRPA1
974	135284028288961385	1	0.0	ON	backward_paired	OR42bL>Chrimson_72F11G>TRPA1
975	135284028288961385	2	0.0	ON	backward_paired	OR42bL>Chrimson_72F11G>TRPA1
976	136412081351062809	0	5.348837209302325	ON	backward_paired	OR42bL>Chrimson_72F11G>TRPA1
977	136412081351062809	1	16.585365853658537	ON	backward_paired	OR42bL>Chrimson_72F11G>TRPA1
978	136412081351062809	2	8.333333333333334	ON	backward_paired	OR42bL>Chrimson_72F11G>TRPA1
979	136719732186181385	0	1.1627906976744187	ON	backward_paired	OR42bL>Chrimson_72F11G>TRPA1
980	136719732186181385	1	4.634146341463414	ON	backward_paired	OR42bL>Chrimson_72F11G>TRPA1
981	136719732186181385	2	18.333333333333332	ON	backward_paired	OR42bL>Chrimson_72F11G>TRPA1
982	140346689161552377	0	7.209302325581396	ON	backward_paired	OR42bL>Chrimson_72F11G>TRPA1
983	140346689161552377	1	21.70731707317073	ON	backward_paired	OR42bL>Chrimson_72F11G>TRPA1
984	140346689161552377	2	32.142857142857146	ON	backward_paired	OR42bL>Chrimson_72F11G>TRPA1
985	141157703770910425	0	18.6046511627907	ON	backward_paired	OR42bL>Chrimson_72F11G>TRPA1
986	141157703770910425	1	0.0	ON	backward_paired	OR42bL>Chrimson_72F11G>TRPA1
987	141157703770910425	2	13.095238095238095	ON	backward_paired	OR42bL>Chrimson_72F11G>TRPA1
988	166964639605967512	0	7.209302325581396	ON	backward_paired	OR42bL>Chrimson_72F11G>TRPA1
989	166964639605967512	1	53.38164251207729	ON	backward_paired	OR42bL>Chrimson_72F11G>TRPA1
990	166964639605967512	2	50.467289719626166	ON	backward_paired	OR42bL>Chrimson_72F11G>TRPA1
991	171997027947455155	0	16.046511627906977	ON	backward_paired	OR42bL>Chrimson_72F11G>TRPA1
992	171997027947455155	1	2.4663677130044843	ON	backward_paired	OR42bL>Chrimson_72F11G>TRPA1
993	171997027947455155	2	83.00653594771242	ON	backward_paired	OR42bL>Chrimson_72F11G>TRPA1
997	175688837968878035	0	9.30232558139535	ON	backward_paired	OR42bL>Chrimson_72F11G>TRPA1
998	175688837968878035	1	4.634146341463414	ON	backward_paired	OR42bL>Chrimson_72F11G>TRPA1
999	175688837968878035	2	6.5476190476190474	ON	backward_paired	OR42bL>Chrimson_72F11G>TRPA1
1000	197933446357948980	0	1.580135440180587	ON	backward_paired	OR42bL>Chrimson_72F11G>TRPA1
1001	197933446357948980	1	7.785888077858881	ON	backward_paired	OR42bL>Chrimson_72F11G>TRPA1
1002	197933446357948980	2	52.142857142857146	ON	backward_paired	OR42bL>Chrimson_72F11G>TRPA1
1003	198753812099908852	0	2.0930232558139537	ON	backward_paired	OR42bL>Chrimson_72F11G>TRPA1
1004	198753812099908852	1	10.975609756097562	ON	backward_paired	OR42bL>Chrimson_72F11G>TRPA1
1005	198753812099908852	2	0.0	ON	backward_paired	OR42bL>Chrimson_72F11G>TRPA1
1006	199163994970888788	0	0.0	ON	backward_paired	OR42bL>Chrimson_72F11G>TRPA1
1007	199163994970888788	1	37.073170731707314	ON	backward_paired	OR42bL>Chrimson_72F11G>TRPA1
1008	199163994970888788	2	31.666666666666668	ON	backward_paired	OR42bL>Chrimson_72F11G>TRPA1
1009	199369086406378740	0	7.192575406032483	ON	backward_paired	OR42bL>Chrimson_72F11G>TRPA1
1010	199369086406378740	1	16.585365853658537	ON	backward_paired	OR42bL>Chrimson_72F11G>TRPA1
1011	199369086406378740	2	0.0	ON	backward_paired	OR42bL>Chrimson_72F11G>TRPA1
1012	245617205101359860	0	44.67120181405895	ON	backward_paired	OR42bL>Chrimson_72F11G>TRPA1
1013	245617205101359860	1	43.01552106430155	ON	backward_paired	OR42bL>Chrimson_72F11G>TRPA1
1014	245617205101359860	2	3.260869565217391	ON	backward_paired	OR42bL>Chrimson_72F11G>TRPA1
1015	246027387972339796	0	0.0	ON	backward_paired	OR42bL>Chrimson_72F11G>TRPA1
1016	246027387972339796	1	0.0	ON	backward_paired	OR42bL>Chrimson_72F11G>TRPA1
1017	246027387972339796	2	0.0	ON	backward_paired	OR42bL>Chrimson_72F11G>TRPA1
1018	246232479407829748	0	9.047619047619047	ON	backward_paired	OR42bL>Chrimson_72F11G>TRPA1
1019	246232479407829748	1	7.600950118764845	ON	backward_paired	OR42bL>Chrimson_72F11G>TRPA1
1020	246232479407829748	2	17.61904761904762	ON	backward_paired	OR42bL>Chrimson_72F11G>TRPA1
1021	246847753714299668	0	0.0	ON	backward_paired	OR42bL>Chrimson_72F11G>TRPA1
1022	246847753714299668	1	11.401425178147269	ON	backward_paired	OR42bL>Chrimson_72F11G>TRPA1
1023	246847753714299668	2	3.5714285714285716	ON	backward_paired	OR42bL>Chrimson_72F11G>TRPA1
1024	251730169222918004	0	2.733485193621868	ON	backward_paired	OR42bL>Chrimson_72F11G>TRPA1
1025	251730169222918004	1	12.638580931263858	ON	backward_paired	OR42bL>Chrimson_72F11G>TRPA1
1026	251730169222918004	2	0.0	ON	backward_paired	OR42bL>Chrimson_72F11G>TRPA1
1027	292890780988807882	0	14.651162790697674	ON	backward_paired	OR42bL>Chrimson_72F11G>TRPA1
1028	292890780988807882	1	12.439024390243903	ON	backward_paired	OR42bL>Chrimson_72F11G>TRPA1
1029	292890780988807882	2	3.1746031746031744	ON	backward_paired	OR42bL>Chrimson_72F11G>TRPA1
1030	292993326706552842	0	7.441860465116279	ON	backward_paired	OR42bL>Chrimson_72F11G>TRPA1
1031	292993326706552842	1	0.0	ON	backward_paired	OR42bL>Chrimson_72F11G>TRPA1
1032	292993326706552842	2	5.0	ON	backward_paired	OR42bL>Chrimson_72F11G>TRPA1
1033	293300963859787786	0	0.0	ON	backward_paired	OR42bL>Chrimson_72F11G>TRPA1
1034	293300963859787786	1	0.0	ON	backward_paired	OR42bL>Chrimson_72F11G>TRPA1
1035	293300963859787786	2	0.0	ON	backward_paired	OR42bL>Chrimson_72F11G>TRPA1
1036	294121329601747658	0	10.69767441860465	ON	backward_paired	OR42bL>Chrimson_72F11G>TRPA1
1037	294121329601747658	1	7.021791767554479	ON	backward_paired	OR42bL>Chrimson_72F11G>TRPA1
1038	294121329601747658	2	0.0	ON	backward_paired	OR42bL>Chrimson_72F11G>TRPA1
1039	294839149625962570	0	7.209302325581396	ON	backward_paired	OR42bL>Chrimson_72F11G>TRPA1
1040	294839149625962570	1	5.121951219512195	ON	backward_paired	OR42bL>Chrimson_72F11G>TRPA1
1041	294839149625962570	2	0.0	ON	backward_paired	OR42bL>Chrimson_72F11G>TRPA1
1042	466418877148924898	0	0.0	ON	backward_paired	OR42bL>Chrimson_72F11G>TRPA1
1043	466418877148924898	1	25.121951219512194	ON	backward_paired	OR42bL>Chrimson_72F11G>TRPA1
1044	466418877148924898	2	0.0	ON	backward_paired	OR42bL>Chrimson_72F11G>TRPA1
1045	466521427427297762	0	7.209302325581396	ON	backward_paired	OR42bL>Chrimson_72F11G>TRPA1
1046	466521427427297762	1	0.0	ON	backward_paired	OR42bL>Chrimson_72F11G>TRPA1
1047	466521427427297762	2	10.0	ON	backward_paired	OR42bL>Chrimson_72F11G>TRPA1
1048	467034178819162082	0	0.0	ON	backward_paired	OR42bL>Chrimson_72F11G>TRPA1
1049	467034178819162082	1	3.1707317073170733	ON	backward_paired	OR42bL>Chrimson_72F11G>TRPA1
1050	467034178819162082	2	54.523809523809526	ON	backward_paired	OR42bL>Chrimson_72F11G>TRPA1
1051	501388522076042535	0	6.712962962962963	ON	backward_paired	OR42bL>Chrimson_72F11G>TRPA1
1052	501388522076042535	1	11.707317073170731	ON	backward_paired	OR42bL>Chrimson_72F11G>TRPA1
1053	501388522076042535	2	21.666666666666668	ON	backward_paired	OR42bL>Chrimson_72F11G>TRPA1
1054	502003823746279655	0	29.847494553376908	ON	backward_paired	OR42bL>Chrimson_72F11G>TRPA1
1055	502003823746279655	1	10.804597701149426	ON	backward_paired	OR42bL>Chrimson_72F11G>TRPA1
1056	502003823746279655	2	10.952380952380953	ON	backward_paired	OR42bL>Chrimson_72F11G>TRPA1
1057	502106374024652519	0	7.209302325581396	ON	backward_paired	OR42bL>Chrimson_72F11G>TRPA1
1058	502106374024652519	1	13.170731707317072	ON	backward_paired	OR42bL>Chrimson_72F11G>TRPA1
1059	502106374024652519	2	0.0	ON	backward_paired	OR42bL>Chrimson_72F11G>TRPA1
1060	502208924303025383	0	7.441860465116279	ON	backward_paired	OR42bL>Chrimson_72F11G>TRPA1
1061	502208924303025383	1	28.536585365853657	ON	backward_paired	OR42bL>Chrimson_72F11G>TRPA1
1062	502208924303025383	2	13.333333333333334	ON	backward_paired	OR42bL>Chrimson_72F11G>TRPA1
1063	577711566759037907	0	21.162790697674417	ON	backward_paired	OR42bL>Chrimson_72F11G>TRPA1
1064	577711566759037907	1	65.36585365853658	ON	backward_paired	OR42bL>Chrimson_72F11G>TRPA1
1065	577711566759037907	2	73.57142857142857	ON	backward_paired	OR42bL>Chrimson_72F11G>TRPA1
1066	578019149180771159	0	37.906976744186046	ON	backward_paired	OR42bL>Chrimson_72F11G>TRPA1
1067	578019149180771159	1	41.98645598194131	ON	backward_paired	OR42bL>Chrimson_72F11G>TRPA1
1068	578019149180771159	2	25.694444444444443	ON	backward_paired	OR42bL>Chrimson_72F11G>TRPA1
1069	1154582447201939630	0	0.0	ON	backward_paired	OR42bL>Chrimson_72F11G>TRPA1
1070	1154582447201939630	1	0.0	ON	backward_paired	OR42bL>Chrimson_72F11G>TRPA1
1071	1154582447201939630	2	8.80952380952381	ON	backward_paired	OR42bL>Chrimson_72F11G>TRPA1
1072	1730838171922630597	0	14.418604651162791	ON	backward_paired	OR42bL>Chrimson_72F11G>TRPA1
1073	1730838171922630597	1	12.5	ON	backward_paired	OR42bL>Chrimson_72F11G>TRPA1
1074	1730838171922630597	2	11.428571428571429	ON	backward_paired	OR42bL>Chrimson_72F11G>TRPA1
1075	2018658346960850912	0	19.767441860465116	ON	backward_paired	OR42bL>Chrimson_72F11G>TRPA1
1076	2018658346960850912	1	9.512195121951219	ON	backward_paired	OR42bL>Chrimson_72F11G>TRPA1
1077	2018658346960850912	2	11.428571428571429	ON	backward_paired	OR42bL>Chrimson_72F11G>TRPA1
1078	2162260783644842498	0	6.363636363636363	ON	backward_paired	OR42bL>Chrimson_72F11G>TRPA1
1079	2162260783644842498	1	0.0	ON	backward_paired	OR42bL>Chrimson_72F11G>TRPA1
1080	2162260783644842498	2	40.0	ON	backward_paired	OR42bL>Chrimson_72F11G>TRPA1
1081	1148214006367738	0	25.40983606557377	OFF	backward_paired	OR42bL>Chrimson_72F11G>TRPA1
1082	1148214006367738	1	8.23045267489712	OFF	backward_paired	OR42bL>Chrimson_72F11G>TRPA1
1083	1148214006367738	2	0.0	OFF	backward_paired	OR42bL>Chrimson_72F11G>TRPA1
1084	14786794459381817	0	9.761904761904763	OFF	backward_paired	OR42bL>Chrimson_72F11G>TRPA1
1085	14786794459381817	1	45.476190476190474	OFF	backward_paired	OR42bL>Chrimson_72F11G>TRPA1
1086	14786794459381817	2	45.476190476190474	OFF	backward_paired	OR42bL>Chrimson_72F11G>TRPA1
1087	16222434507811583	0	38.095238095238095	OFF	backward_paired	OR42bL>Chrimson_72F11G>TRPA1
1088	16222434507811583	1	60.476190476190474	OFF	backward_paired	OR42bL>Chrimson_72F11G>TRPA1
1089	16222434507811583	2	20.952380952380953	OFF	backward_paired	OR42bL>Chrimson_72F11G>TRPA1
1090	21247174677315765	0	67.61904761904762	OFF	backward_paired	OR42bL>Chrimson_72F11G>TRPA1
1091	21247174677315765	1	60.476190476190474	OFF	backward_paired	OR42bL>Chrimson_72F11G>TRPA1
1092	21247174677315765	2	17.142857142857142	OFF	backward_paired	OR42bL>Chrimson_72F11G>TRPA1
1093	21452266112805729	0	2.857142857142857	OFF	backward_paired	OR42bL>Chrimson_72F11G>TRPA1
1094	21452266112805729	1	68.80952380952381	OFF	backward_paired	OR42bL>Chrimson_72F11G>TRPA1
1095	21452266112805729	2	98.0952380952381	OFF	backward_paired	OR42bL>Chrimson_72F11G>TRPA1
1096	56215264440362784	0	33.02325581395349	OFF	backward_paired	OR42bL>Chrimson_72F11G>TRPA1
1097	56215264440362784	1	46.98795180722892	OFF	backward_paired	OR42bL>Chrimson_72F11G>TRPA1
1098	56215264440362784	2	23.80952380952381	OFF	backward_paired	OR42bL>Chrimson_72F11G>TRPA1
1099	56317810158107768	0	49.53488372093023	OFF	backward_paired	OR42bL>Chrimson_72F11G>TRPA1
1100	56317810158107768	1	34.45783132530121	OFF	backward_paired	OR42bL>Chrimson_72F11G>TRPA1
1101	56317810158107768	2	23.095238095238095	OFF	backward_paired	OR42bL>Chrimson_72F11G>TRPA1
1102	56730515056341745	0	74.4186046511628	OFF	backward_paired	OR42bL>Chrimson_72F11G>TRPA1
1103	56730515056341745	1	41.204819277108435	OFF	backward_paired	OR42bL>Chrimson_72F11G>TRPA1
1104	56730515056341745	2	73.57142857142857	OFF	backward_paired	OR42bL>Chrimson_72F11G>TRPA1
1105	56830538746832688	0	51.16279069767442	OFF	backward_paired	OR42bL>Chrimson_72F11G>TRPA1
1106	56830538746832688	1	14.939759036144578	OFF	backward_paired	OR42bL>Chrimson_72F11G>TRPA1
1107	56830538746832688	2	77.85714285714286	OFF	backward_paired	OR42bL>Chrimson_72F11G>TRPA1
1108	56933084464577672	0	40.46511627906977	OFF	backward_paired	OR42bL>Chrimson_72F11G>TRPA1
1109	56933084464577672	1	59.036144578313255	OFF	backward_paired	OR42bL>Chrimson_72F11G>TRPA1
1110	56933084464577672	2	18.80952380952381	OFF	backward_paired	OR42bL>Chrimson_72F11G>TRPA1
1111	57138175900067640	0	50.23255813953488	OFF	backward_paired	OR42bL>Chrimson_72F11G>TRPA1
1112	57138175900067640	1	31.80722891566265	OFF	backward_paired	OR42bL>Chrimson_72F11G>TRPA1
1113	57138175900067640	2	62.38095238095238	OFF	backward_paired	OR42bL>Chrimson_72F11G>TRPA1
1114	59909573685900321	0	64.65116279069767	OFF	backward_paired	OR42bL>Chrimson_72F11G>TRPA1
1115	59909573685900321	1	32.53012048192771	OFF	backward_paired	OR42bL>Chrimson_72F11G>TRPA1
1116	59909573685900321	2	31.428571428571427	OFF	backward_paired	OR42bL>Chrimson_72F11G>TRPA1
1117	60832526191256033	0	70.23255813953489	OFF	backward_paired	OR42bL>Chrimson_72F11G>TRPA1
1118	60832526191256033	1	33.014354066985646	OFF	backward_paired	OR42bL>Chrimson_72F11G>TRPA1
1119	60832526191256033	2	35.95238095238095	OFF	backward_paired	OR42bL>Chrimson_72F11G>TRPA1
1120	64720158678266049	0	45.348837209302324	OFF	backward_paired	OR42bL>Chrimson_72F11G>TRPA1
1121	64720158678266049	1	47.95180722891566	OFF	backward_paired	OR42bL>Chrimson_72F11G>TRPA1
1122	64720158678266049	2	51.904761904761905	OFF	backward_paired	OR42bL>Chrimson_72F11G>TRPA1
1123	83701238262411684	0	31.3953488372093	OFF	backward_paired	OR42bL>Chrimson_72F11G>TRPA1
1124	83701238262411684	1	36.45621181262729	OFF	backward_paired	OR42bL>Chrimson_72F11G>TRPA1
1125	83701238262411684	2	49.09090909090909	OFF	backward_paired	OR42bL>Chrimson_72F11G>TRPA1
1126	83803788533738556	0	45.51724137931034	OFF	backward_paired	OR42bL>Chrimson_72F11G>TRPA1
1127	83803788533738556	1	52.25653206650831	OFF	backward_paired	OR42bL>Chrimson_72F11G>TRPA1
1128	83803788533738556	2	0.0	OFF	backward_paired	OR42bL>Chrimson_72F11G>TRPA1
1129	83906338812111420	0	62.61904761904762	OFF	backward_paired	OR42bL>Chrimson_72F11G>TRPA1
1130	83906338812111420	1	52.25653206650831	OFF	backward_paired	OR42bL>Chrimson_72F11G>TRPA1
1131	83906338812111420	2	67.85714285714286	OFF	backward_paired	OR42bL>Chrimson_72F11G>TRPA1
1132	84624190767767396	0	46.27906976744186	OFF	backward_paired	OR42bL>Chrimson_72F11G>TRPA1
1133	84624190767767396	1	42.16867469879518	OFF	backward_paired	OR42bL>Chrimson_72F11G>TRPA1
1134	84624190767767396	2	36.19047619047619	OFF	backward_paired	OR42bL>Chrimson_72F11G>TRPA1
1135	85136942159631684	0	55.58139534883721	OFF	backward_paired	OR42bL>Chrimson_72F11G>TRPA1
1136	85136942159631684	1	58.90736342042755	OFF	backward_paired	OR42bL>Chrimson_72F11G>TRPA1
1137	85136942159631684	2	64.28571428571429	OFF	backward_paired	OR42bL>Chrimson_72F11G>TRPA1
1138	91802710253867396	0	67.20930232558139	OFF	backward_paired	OR42bL>Chrimson_72F11G>TRPA1
1139	91802710253867396	1	50.12048192771084	OFF	backward_paired	OR42bL>Chrimson_72F11G>TRPA1
1140	91802710253867396	2	61.42857142857143	OFF	backward_paired	OR42bL>Chrimson_72F11G>TRPA1
1141	92725662759223108	0	11.86046511627907	OFF	backward_paired	OR42bL>Chrimson_72F11G>TRPA1
1142	92725662759223108	1	54.93975903614458	OFF	backward_paired	OR42bL>Chrimson_72F11G>TRPA1
1143	92725662759223108	2	13.80952380952381	OFF	backward_paired	OR42bL>Chrimson_72F11G>TRPA1
1144	94157179991055391	0	58.80952380952381	OFF	backward_paired	OR42bL>Chrimson_72F11G>TRPA1
1145	94157179991055391	1	55.714285714285715	OFF	backward_paired	OR42bL>Chrimson_72F11G>TRPA1
1146	94157179991055391	2	59.76190476190476	OFF	backward_paired	OR42bL>Chrimson_72F11G>TRPA1
1147	94362271426545359	0	61.904761904761905	OFF	backward_paired	OR42bL>Chrimson_72F11G>TRPA1
1148	94362271426545359	1	43.80952380952381	OFF	backward_paired	OR42bL>Chrimson_72F11G>TRPA1
1149	94362271426545359	2	30.714285714285715	OFF	backward_paired	OR42bL>Chrimson_72F11G>TRPA1
1150	94464817144290351	0	43.333333333333336	OFF	backward_paired	OR42bL>Chrimson_72F11G>TRPA1
1151	94464817144290351	1	19.523809523809526	OFF	backward_paired	OR42bL>Chrimson_72F11G>TRPA1
1152	94464817144290351	2	31.428571428571427	OFF	backward_paired	OR42bL>Chrimson_72F11G>TRPA1
1153	94567362862035327	0	30.952380952380953	OFF	backward_paired	OR42bL>Chrimson_72F11G>TRPA1
1154	94567362862035327	1	34.76190476190476	OFF	backward_paired	OR42bL>Chrimson_72F11G>TRPA1
1155	94567362862035327	2	29.285714285714285	OFF	backward_paired	OR42bL>Chrimson_72F11G>TRPA1
1156	94980577225672879	0	40.95238095238095	OFF	backward_paired	OR42bL>Chrimson_72F11G>TRPA1
1157	94980577225672879	1	18.80952380952381	OFF	backward_paired	OR42bL>Chrimson_72F11G>TRPA1
1158	94980577225672879	2	34.523809523809526	OFF	backward_paired	OR42bL>Chrimson_72F11G>TRPA1
1159	112210215643050276	0	30.161943319838056	OFF	backward_paired	OR42bL>Chrimson_72F11G>TRPA1
1160	112210215643050276	1	46.285714285714285	OFF	backward_paired	OR42bL>Chrimson_72F11G>TRPA1
1161	112210215643050276	2	26.916221033868094	OFF	backward_paired	OR42bL>Chrimson_72F11G>TRPA1
1162	113748469818643140	0	15.0	OFF	backward_paired	OR42bL>Chrimson_72F11G>TRPA1
1163	113748469818643140	1	54.76190476190476	OFF	backward_paired	OR42bL>Chrimson_72F11G>TRPA1
1164	113748469818643140	2	40.95238095238095	OFF	backward_paired	OR42bL>Chrimson_72F11G>TRPA1
1165	114158670932134564	0	37.142857142857146	OFF	backward_paired	OR42bL>Chrimson_72F11G>TRPA1
1166	114158670932134564	1	39.285714285714285	OFF	backward_paired	OR42bL>Chrimson_72F11G>TRPA1
1167	114158670932134564	2	24.523809523809526	OFF	backward_paired	OR42bL>Chrimson_72F11G>TRPA1
1168	114363771488880292	0	48.45605700712589	OFF	backward_paired	OR42bL>Chrimson_72F11G>TRPA1
1169	114363771488880292	1	41.81818181818182	OFF	backward_paired	OR42bL>Chrimson_72F11G>TRPA1
1170	114363771488880292	2	48.80952380952381	OFF	backward_paired	OR42bL>Chrimson_72F11G>TRPA1
1171	115076506412022767	0	47.797356828193834	OFF	backward_paired	OR42bL>Chrimson_72F11G>TRPA1
1172	115076506412022767	1	40.61135371179039	OFF	backward_paired	OR42bL>Chrimson_72F11G>TRPA1
1173	115076506412022767	2	31.666666666666668	OFF	backward_paired	OR42bL>Chrimson_72F11G>TRPA1
1174	117081655806165791	0	31.19047619047619	OFF	backward_paired	OR42bL>Chrimson_72F11G>TRPA1
1175	117081655806165791	1	46.19047619047619	OFF	backward_paired	OR42bL>Chrimson_72F11G>TRPA1
1176	117081655806165791	2	22.38095238095238	OFF	backward_paired	OR42bL>Chrimson_72F11G>TRPA1
1177	117845240791137327	0	25.476190476190474	OFF	backward_paired	OR42bL>Chrimson_72F11G>TRPA1
1178	117845240791137327	1	20.96069868995633	OFF	backward_paired	OR42bL>Chrimson_72F11G>TRPA1
1179	117845240791137327	2	18.541666666666668	OFF	backward_paired	OR42bL>Chrimson_72F11G>TRPA1
1180	123620257109747503	0	40.212765957446805	OFF	backward_paired	OR42bL>Chrimson_72F11G>TRPA1
1181	123620257109747503	1	60.0	OFF	backward_paired	OR42bL>Chrimson_72F11G>TRPA1
1182	123620257109747503	2	56.308411214953274	OFF	backward_paired	OR42bL>Chrimson_72F11G>TRPA1
1183	134976377453842809	0	46.403712296983755	OFF	backward_paired	OR42bL>Chrimson_72F11G>TRPA1
1184	134976377453842809	1	60.72289156626506	OFF	backward_paired	OR42bL>Chrimson_72F11G>TRPA1
1185	134976377453842809	2	37.142857142857146	OFF	backward_paired	OR42bL>Chrimson_72F11G>TRPA1
1186	135284028288961385	0	46.403712296983755	OFF	backward_paired	OR42bL>Chrimson_72F11G>TRPA1
1187	135284028288961385	1	56.2363238512035	OFF	backward_paired	OR42bL>Chrimson_72F11G>TRPA1
1188	135284028288961385	2	14.285714285714286	OFF	backward_paired	OR42bL>Chrimson_72F11G>TRPA1
1189	136412081351062809	0	58.70069605568445	OFF	backward_paired	OR42bL>Chrimson_72F11G>TRPA1
1190	136412081351062809	1	42.65060240963855	OFF	backward_paired	OR42bL>Chrimson_72F11G>TRPA1
1191	136412081351062809	2	45.476190476190474	OFF	backward_paired	OR42bL>Chrimson_72F11G>TRPA1
1192	136719732186181385	0	52.66821345707657	OFF	backward_paired	OR42bL>Chrimson_72F11G>TRPA1
1193	136719732186181385	1	33.01204819277108	OFF	backward_paired	OR42bL>Chrimson_72F11G>TRPA1
1194	136719732186181385	2	63.80952380952381	OFF	backward_paired	OR42bL>Chrimson_72F11G>TRPA1
1195	140346689161552377	0	63.57308584686775	OFF	backward_paired	OR42bL>Chrimson_72F11G>TRPA1
1196	140346689161552377	1	50.36144578313253	OFF	backward_paired	OR42bL>Chrimson_72F11G>TRPA1
1197	140346689161552377	2	52.142857142857146	OFF	backward_paired	OR42bL>Chrimson_72F11G>TRPA1
1198	141157703770910425	0	72.15777262180974	OFF	backward_paired	OR42bL>Chrimson_72F11G>TRPA1
1199	141157703770910425	1	39.27710843373494	OFF	backward_paired	OR42bL>Chrimson_72F11G>TRPA1
1200	141157703770910425	2	27.61904761904762	OFF	backward_paired	OR42bL>Chrimson_72F11G>TRPA1
1201	166964639605967512	0	27.906976744186046	OFF	backward_paired	OR42bL>Chrimson_72F11G>TRPA1
1202	166964639605967512	1	67.95180722891567	OFF	backward_paired	OR42bL>Chrimson_72F11G>TRPA1
1203	166964639605967512	2	68.72037914691943	OFF	backward_paired	OR42bL>Chrimson_72F11G>TRPA1
1204	171997027947455155	0	89.79118329466357	OFF	backward_paired	OR42bL>Chrimson_72F11G>TRPA1
1205	171997027947455155	1	40.92920353982301	OFF	backward_paired	OR42bL>Chrimson_72F11G>TRPA1
1206	171997027947455155	2	64.64435146443515	OFF	backward_paired	OR42bL>Chrimson_72F11G>TRPA1
1209	175688837968878035	0	55.91647331786543	OFF	backward_paired	OR42bL>Chrimson_72F11G>TRPA1
1210	175688837968878035	1	46.875	OFF	backward_paired	OR42bL>Chrimson_72F11G>TRPA1
1211	175688837968878035	2	48.134328358208954	OFF	backward_paired	OR42bL>Chrimson_72F11G>TRPA1
1212	197933446357948980	0	13.934426229508198	OFF	backward_paired	OR42bL>Chrimson_72F11G>TRPA1
1213	197933446357948980	1	33.25301204819277	OFF	backward_paired	OR42bL>Chrimson_72F11G>TRPA1
1214	197933446357948980	2	15.476190476190476	OFF	backward_paired	OR42bL>Chrimson_72F11G>TRPA1
1215	198753812099908852	0	41.395348837209305	OFF	backward_paired	OR42bL>Chrimson_72F11G>TRPA1
1216	198753812099908852	1	24.096385542168676	OFF	backward_paired	OR42bL>Chrimson_72F11G>TRPA1
1217	198753812099908852	2	76.19047619047619	OFF	backward_paired	OR42bL>Chrimson_72F11G>TRPA1
1218	199163994970888788	0	64.4186046511628	OFF	backward_paired	OR42bL>Chrimson_72F11G>TRPA1
1219	199163994970888788	1	31.08433734939759	OFF	backward_paired	OR42bL>Chrimson_72F11G>TRPA1
1220	199163994970888788	2	72.14285714285714	OFF	backward_paired	OR42bL>Chrimson_72F11G>TRPA1
1221	199369086406378740	0	0.0	OFF	backward_paired	OR42bL>Chrimson_72F11G>TRPA1
1222	199369086406378740	1	71.32530120481928	OFF	backward_paired	OR42bL>Chrimson_72F11G>TRPA1
1223	199369086406378740	2	0.0	OFF	backward_paired	OR42bL>Chrimson_72F11G>TRPA1
1224	245617205101359860	0	26.428571428571427	OFF	backward_paired	OR42bL>Chrimson_72F11G>TRPA1
1225	245617205101359860	1	58.4051724137931	OFF	backward_paired	OR42bL>Chrimson_72F11G>TRPA1
1226	245617205101359860	2	51.578947368421055	OFF	backward_paired	OR42bL>Chrimson_72F11G>TRPA1
1227	246027387972339796	0	47.38095238095238	OFF	backward_paired	OR42bL>Chrimson_72F11G>TRPA1
1228	246027387972339796	1	19.41309255079007	OFF	backward_paired	OR42bL>Chrimson_72F11G>TRPA1
1229	246027387972339796	2	26.666666666666668	OFF	backward_paired	OR42bL>Chrimson_72F11G>TRPA1
1230	246232479407829748	0	65.0	OFF	backward_paired	OR42bL>Chrimson_72F11G>TRPA1
1231	246232479407829748	1	29.047619047619047	OFF	backward_paired	OR42bL>Chrimson_72F11G>TRPA1
1232	246232479407829748	2	48.80952380952381	OFF	backward_paired	OR42bL>Chrimson_72F11G>TRPA1
1233	246847753714299668	0	49.285714285714285	OFF	backward_paired	OR42bL>Chrimson_72F11G>TRPA1
1234	246847753714299668	1	54.76190476190476	OFF	backward_paired	OR42bL>Chrimson_72F11G>TRPA1
1235	246847753714299668	2	69.04761904761905	OFF	backward_paired	OR42bL>Chrimson_72F11G>TRPA1
1236	251730169222918004	0	53.104925053533194	OFF	backward_paired	OR42bL>Chrimson_72F11G>TRPA1
1237	251730169222918004	1	49.65986394557823	OFF	backward_paired	OR42bL>Chrimson_72F11G>TRPA1
1238	251730169222918004	2	32.096069868995635	OFF	backward_paired	OR42bL>Chrimson_72F11G>TRPA1
1239	292890780988807882	0	42.325581395348834	OFF	backward_paired	OR42bL>Chrimson_72F11G>TRPA1
1240	292890780988807882	1	64.57831325301204	OFF	backward_paired	OR42bL>Chrimson_72F11G>TRPA1
1241	292890780988807882	2	54.69107551487414	OFF	backward_paired	OR42bL>Chrimson_72F11G>TRPA1
1242	292993326706552842	0	44.41860465116279	OFF	backward_paired	OR42bL>Chrimson_72F11G>TRPA1
1243	292993326706552842	1	34.45783132530121	OFF	backward_paired	OR42bL>Chrimson_72F11G>TRPA1
1244	292993326706552842	2	36.203090507726266	OFF	backward_paired	OR42bL>Chrimson_72F11G>TRPA1
1245	293300963859787786	0	40.23255813953488	OFF	backward_paired	OR42bL>Chrimson_72F11G>TRPA1
1246	293300963859787786	1	26.987951807228917	OFF	backward_paired	OR42bL>Chrimson_72F11G>TRPA1
1247	293300963859787786	2	22.61904761904762	OFF	backward_paired	OR42bL>Chrimson_72F11G>TRPA1
1248	294121329601747658	0	67.44186046511628	OFF	backward_paired	OR42bL>Chrimson_72F11G>TRPA1
1249	294121329601747658	1	20.72289156626506	OFF	backward_paired	OR42bL>Chrimson_72F11G>TRPA1
1250	294121329601747658	2	10.897435897435898	OFF	backward_paired	OR42bL>Chrimson_72F11G>TRPA1
1251	294839149625962570	0	44.41860465116279	OFF	backward_paired	OR42bL>Chrimson_72F11G>TRPA1
1252	294839149625962570	1	42.89156626506024	OFF	backward_paired	OR42bL>Chrimson_72F11G>TRPA1
1253	294839149625962570	2	41.19047619047619	OFF	backward_paired	OR42bL>Chrimson_72F11G>TRPA1
1254	466418877148924898	0	30.717488789237667	OFF	backward_paired	OR42bL>Chrimson_72F11G>TRPA1
1255	466418877148924898	1	44.33734939759036	OFF	backward_paired	OR42bL>Chrimson_72F11G>TRPA1
1256	466418877148924898	2	33.64055299539171	OFF	backward_paired	OR42bL>Chrimson_72F11G>TRPA1
1257	466521427427297762	0	50.69767441860465	OFF	backward_paired	OR42bL>Chrimson_72F11G>TRPA1
1258	466521427427297762	1	60.0	OFF	backward_paired	OR42bL>Chrimson_72F11G>TRPA1
1259	466521427427297762	2	34.04761904761905	OFF	backward_paired	OR42bL>Chrimson_72F11G>TRPA1
1260	467034178819162082	0	74.4186046511628	OFF	backward_paired	OR42bL>Chrimson_72F11G>TRPA1
1261	467034178819162082	1	54.21686746987952	OFF	backward_paired	OR42bL>Chrimson_72F11G>TRPA1
1262	467034178819162082	2	78.0952380952381	OFF	backward_paired	OR42bL>Chrimson_72F11G>TRPA1
1263	501388522076042535	0	52.55813953488372	OFF	backward_paired	OR42bL>Chrimson_72F11G>TRPA1
1264	501388522076042535	1	50.602409638554214	OFF	backward_paired	OR42bL>Chrimson_72F11G>TRPA1
1265	501388522076042535	2	56.666666666666664	OFF	backward_paired	OR42bL>Chrimson_72F11G>TRPA1
1266	502003823746279655	0	79.74413646055437	OFF	backward_paired	OR42bL>Chrimson_72F11G>TRPA1
1267	502003823746279655	1	63.31096196868009	OFF	backward_paired	OR42bL>Chrimson_72F11G>TRPA1
1268	502003823746279655	2	37.38095238095238	OFF	backward_paired	OR42bL>Chrimson_72F11G>TRPA1
1269	502106374024652519	0	31.86046511627907	OFF	backward_paired	OR42bL>Chrimson_72F11G>TRPA1
1270	502106374024652519	1	42.40963855421687	OFF	backward_paired	OR42bL>Chrimson_72F11G>TRPA1
1271	502106374024652519	2	38.095238095238095	OFF	backward_paired	OR42bL>Chrimson_72F11G>TRPA1
1272	502208924303025383	0	75.81395348837209	OFF	backward_paired	OR42bL>Chrimson_72F11G>TRPA1
1273	502208924303025383	1	32.04819277108434	OFF	backward_paired	OR42bL>Chrimson_72F11G>TRPA1
1274	502208924303025383	2	23.80952380952381	OFF	backward_paired	OR42bL>Chrimson_72F11G>TRPA1
1275	577711566759037907	0	75.5813953488372	OFF	backward_paired	OR42bL>Chrimson_72F11G>TRPA1
1276	577711566759037907	1	59.61538461538461	OFF	backward_paired	OR42bL>Chrimson_72F11G>TRPA1
1277	577711566759037907	2	87.64845605700712	OFF	backward_paired	OR42bL>Chrimson_72F11G>TRPA1
1278	578019149180771159	0	34.883720930232556	OFF	backward_paired	OR42bL>Chrimson_72F11G>TRPA1
1279	578019149180771159	1	13.013698630136986	OFF	backward_paired	OR42bL>Chrimson_72F11G>TRPA1
1280	578019149180771159	2	56.803455723542115	OFF	backward_paired	OR42bL>Chrimson_72F11G>TRPA1
1281	1154582447201939630	0	53.72093023255814	OFF	backward_paired	OR42bL>Chrimson_72F11G>TRPA1
1282	1154582447201939630	1	29.63855421686747	OFF	backward_paired	OR42bL>Chrimson_72F11G>TRPA1
1283	1154582447201939630	2	47.38095238095238	OFF	backward_paired	OR42bL>Chrimson_72F11G>TRPA1
1284	1730838171922630597	0	36.04651162790697	OFF	backward_paired	OR42bL>Chrimson_72F11G>TRPA1
1285	1730838171922630597	1	40.23809523809524	OFF	backward_paired	OR42bL>Chrimson_72F11G>TRPA1
1286	1730838171922630597	2	31.35391923990499	OFF	backward_paired	OR42bL>Chrimson_72F11G>TRPA1
1287	2018658346960850912	0	46.97674418604651	OFF	backward_paired	OR42bL>Chrimson_72F11G>TRPA1
1288	2018658346960850912	1	37.01923076923077	OFF	backward_paired	OR42bL>Chrimson_72F11G>TRPA1
1289	2018658346960850912	2	64.37054631828978	OFF	backward_paired	OR42bL>Chrimson_72F11G>TRPA1
1290	2162260783644842498	0	65.34883720930233	OFF	backward_paired	OR42bL>Chrimson_72F11G>TRPA1
1291	2162260783644842498	1	81.42857142857143	OFF	backward_paired	OR42bL>Chrimson_72F11G>TRPA1
1292	2162260783644842498	2	59.38242280285036	OFF	backward_paired	OR42bL>Chrimson_72F11G>TRPA1
1293	1148273277266070	0	0.0	pre	forward_paired	OR42bL>Chrimson_TRPA1
1294	1148273277266070	1	22.272727272727273	pre	forward_paired	OR42bL>Chrimson_TRPA1
1295	1148273277266070	2	34.09090909090909	pre	forward_paired	OR42bL>Chrimson_TRPA1
1296	2583977174486071	0	0.0	pre	forward_paired	OR42bL>Chrimson_TRPA1
1297	2583977174486071	1	37.72727272727273	pre	forward_paired	OR42bL>Chrimson_TRPA1
1298	2583977174486071	2	44.09090909090909	pre	forward_paired	OR42bL>Chrimson_TRPA1
1299	27913895934550968	0	65.9090909090909	pre	forward_paired	OR42bL>Chrimson_TRPA1
1300	27913895934550968	1	26.363636363636363	pre	forward_paired	OR42bL>Chrimson_TRPA1
1301	27913895934550968	2	50.0	pre	forward_paired	OR42bL>Chrimson_TRPA1
1302	29554700388516684	0	54.642857142857146	pre	forward_paired	OR42bL>Chrimson_TRPA1
1303	29554700388516684	1	86.73469387755102	pre	forward_paired	OR42bL>Chrimson_TRPA1
1304	29554700388516684	2	36.39705882352941	pre	forward_paired	OR42bL>Chrimson_TRPA1
1305	29862351223635256	0	0.0	pre	forward_paired	OR42bL>Chrimson_TRPA1
1306	29862351223635256	1	93.63636363636364	pre	forward_paired	OR42bL>Chrimson_TRPA1
1307	29862351223635256	2	56.90376569037657	pre	forward_paired	OR42bL>Chrimson_TRPA1
1308	58986630278538534	0	38.61788617886179	pre	forward_paired	OR42bL>Chrimson_TRPA1
1309	58986630278538534	1	9.75609756097561	pre	forward_paired	OR42bL>Chrimson_TRPA1
1310	58986630278538534	2	5.508474576271187	pre	forward_paired	OR42bL>Chrimson_TRPA1
1311	61813949505984502	0	64.54545454545455	pre	forward_paired	OR42bL>Chrimson_TRPA1
1312	61813949505984502	1	42.27272727272727	pre	forward_paired	OR42bL>Chrimson_TRPA1
1313	61813949505984502	2	9.545454545454545	pre	forward_paired	OR42bL>Chrimson_TRPA1
1314	64319244754916306	0	23.11111111111111	pre	forward_paired	OR42bL>Chrimson_TRPA1
1315	64319244754916306	1	36.03603603603604	pre	forward_paired	OR42bL>Chrimson_TRPA1
1316	64319244754916306	2	38.73873873873874	pre	forward_paired	OR42bL>Chrimson_TRPA1
1317	64421795033289170	0	76.81818181818181	pre	forward_paired	OR42bL>Chrimson_TRPA1
1318	64421795033289170	1	23.181818181818183	pre	forward_paired	OR42bL>Chrimson_TRPA1
1319	64421795033289170	2	0.0	pre	forward_paired	OR42bL>Chrimson_TRPA1
1320	65652398373763450	0	17.727272727272727	pre	forward_paired	OR42bL>Chrimson_TRPA1
1321	65652398373763450	1	25.454545454545453	pre	forward_paired	OR42bL>Chrimson_TRPA1
1322	65652398373763450	2	15.909090909090908	pre	forward_paired	OR42bL>Chrimson_TRPA1
1323	67190652549356314	0	59.09090909090909	pre	forward_paired	OR42bL>Chrimson_TRPA1
1324	67190652549356314	1	83.63636363636364	pre	forward_paired	OR42bL>Chrimson_TRPA1
1325	67190652549356314	2	63.55555555555556	pre	forward_paired	OR42bL>Chrimson_TRPA1
1326	75702325653308751	0	41.6	pre	forward_paired	OR42bL>Chrimson_TRPA1
1327	75702325653308751	1	0.0	pre	forward_paired	OR42bL>Chrimson_TRPA1
1328	75702325653308751	2	0.0	pre	forward_paired	OR42bL>Chrimson_TRPA1
1329	75804875931681615	0	35.45454545454545	pre	forward_paired	OR42bL>Chrimson_TRPA1
1330	75804875931681615	1	49.09090909090909	pre	forward_paired	OR42bL>Chrimson_TRPA1
1331	75804875931681615	2	34.54545454545455	pre	forward_paired	OR42bL>Chrimson_TRPA1
1332	76112526766800175	0	52.72727272727273	pre	forward_paired	OR42bL>Chrimson_TRPA1
1333	76112526766800175	1	61.36363636363637	pre	forward_paired	OR42bL>Chrimson_TRPA1
1334	76112526766800175	2	24.066390041493776	pre	forward_paired	OR42bL>Chrimson_TRPA1
1335	89029903219801346	0	23.59550561797753	pre	forward_paired	OR42bL>Chrimson_TRPA1
1336	89029903219801346	1	40.2390438247012	pre	forward_paired	OR42bL>Chrimson_TRPA1
1337	89029903219801346	2	0.0	pre	forward_paired	OR42bL>Chrimson_TRPA1
1338	91593546163425922	0	0.0	pre	forward_paired	OR42bL>Chrimson_TRPA1
1339	91593546163425922	1	51.98412698412698	pre	forward_paired	OR42bL>Chrimson_TRPA1
1340	91593546163425922	2	11.788617886178862	pre	forward_paired	OR42bL>Chrimson_TRPA1
1341	119485981387036469	0	0.0	pre	forward_paired	OR42bL>Chrimson_TRPA1
1342	119485981387036469	1	23.376623376623378	pre	forward_paired	OR42bL>Chrimson_TRPA1
1343	119485981387036469	2	51.36363636363637	pre	forward_paired	OR42bL>Chrimson_TRPA1
1344	120511438564486293	0	0.0	pre	forward_paired	OR42bL>Chrimson_TRPA1
1345	120511438564486293	1	24.545454545454547	pre	forward_paired	OR42bL>Chrimson_TRPA1
1346	120511438564486293	2	50.45454545454545	pre	forward_paired	OR42bL>Chrimson_TRPA1
1347	120716529999976261	0	35.45454545454545	pre	forward_paired	OR42bL>Chrimson_TRPA1
1348	120716529999976261	1	11.818181818181818	pre	forward_paired	OR42bL>Chrimson_TRPA1
1349	120716529999976261	2	14.347826086956522	pre	forward_paired	OR42bL>Chrimson_TRPA1
1350	124398332525562741	0	0.0	pre	forward_paired	OR42bL>Chrimson_TRPA1
1351	124398332525562741	1	25.90909090909091	pre	forward_paired	OR42bL>Chrimson_TRPA1
1352	124398332525562741	2	19.545454545454547	pre	forward_paired	OR42bL>Chrimson_TRPA1
1353	194344355341868336	0	7.7272727272727275	pre	forward_paired	OR42bL>Chrimson_TRPA1
1354	194344355341868336	1	31.363636363636363	pre	forward_paired	OR42bL>Chrimson_TRPA1
1355	194344355341868336	2	35.90909090909091	pre	forward_paired	OR42bL>Chrimson_TRPA1
1356	196087632543533072	0	33.18181818181818	pre	forward_paired	OR42bL>Chrimson_TRPA1
1357	196087632543533072	1	0.0	pre	forward_paired	OR42bL>Chrimson_TRPA1
1358	196087632543533072	2	88.18181818181819	pre	forward_paired	OR42bL>Chrimson_TRPA1
1359	196190178261278032	0	26.363636363636363	pre	forward_paired	OR42bL>Chrimson_TRPA1
1360	196190178261278032	1	7.7272727272727275	pre	forward_paired	OR42bL>Chrimson_TRPA1
1361	196190178261278032	2	28.181818181818183	pre	forward_paired	OR42bL>Chrimson_TRPA1
1362	196600361132257968	0	94.0909090909091	pre	forward_paired	OR42bL>Chrimson_TRPA1
1363	196600361132257968	1	90.0	pre	forward_paired	OR42bL>Chrimson_TRPA1
1364	196600361132257968	2	100.0	pre	forward_paired	OR42bL>Chrimson_TRPA1
1365	197113089720982896	0	42.27272727272727	pre	forward_paired	OR42bL>Chrimson_TRPA1
1366	197113089720982896	1	11.818181818181818	pre	forward_paired	OR42bL>Chrimson_TRPA1
1367	197113089720982896	2	41.81818181818182	pre	forward_paired	OR42bL>Chrimson_TRPA1
1368	234747368132421379	0	90.09009009009009	pre	forward_paired	OR42bL>Chrimson_TRPA1
1369	234747368132421379	1	0.0	pre	forward_paired	OR42bL>Chrimson_TRPA1
1370	234747368132421379	2	79.0909090909091	pre	forward_paired	OR42bL>Chrimson_TRPA1
1371	236593191054819553	0	26.984126984126984	pre	forward_paired	OR42bL>Chrimson_TRPA1
1372	236593191054819553	1	2.1739130434782608	pre	forward_paired	OR42bL>Chrimson_TRPA1
1373	236593191054819553	2	57.986111111111114	pre	forward_paired	OR42bL>Chrimson_TRPA1
1374	236695736769576067	0	0.0	pre	forward_paired	OR42bL>Chrimson_TRPA1
1375	236695736769576067	1	45.45454545454545	pre	forward_paired	OR42bL>Chrimson_TRPA1
1376	236695736769576067	2	0.0	pre	forward_paired	OR42bL>Chrimson_TRPA1
1377	236798282487321059	0	60.90909090909091	pre	forward_paired	OR42bL>Chrimson_TRPA1
1378	236798282487321059	1	0.0	pre	forward_paired	OR42bL>Chrimson_TRPA1
1379	236798282487321059	2	18.181818181818183	pre	forward_paired	OR42bL>Chrimson_TRPA1
1380	236900828205066019	0	6.363636363636363	pre	forward_paired	OR42bL>Chrimson_TRPA1
1381	236900828205066019	1	34.09090909090909	pre	forward_paired	OR42bL>Chrimson_TRPA1
1382	236900828205066019	2	26.818181818181817	pre	forward_paired	OR42bL>Chrimson_TRPA1
1383	246540125676082945	0	25.90909090909091	pre	forward_paired	OR42bL>Chrimson_TRPA1
1384	246540125676082945	1	0.0	pre	forward_paired	OR42bL>Chrimson_TRPA1
1385	246540125676082945	2	0.0	pre	forward_paired	OR42bL>Chrimson_TRPA1
1386	247257945700297825	0	19.09090909090909	pre	forward_paired	OR42bL>Chrimson_TRPA1
1387	247257945700297825	1	24.545454545454547	pre	forward_paired	OR42bL>Chrimson_TRPA1
1388	247257945700297825	2	0.0	pre	forward_paired	OR42bL>Chrimson_TRPA1
1389	265294194728435822	0	1.7301038062283738	pre	forward_paired	OR42bL>Chrimson_TRPA1
1390	265294194728435822	1	83.22368421052632	pre	forward_paired	OR42bL>Chrimson_TRPA1
1391	265294194728435822	2	80.07380073800738	pre	forward_paired	OR42bL>Chrimson_TRPA1
1392	266228903481150402	0	70.9090909090909	pre	forward_paired	OR42bL>Chrimson_TRPA1
1393	266228903481150402	1	0.0	pre	forward_paired	OR42bL>Chrimson_TRPA1
1394	266228903481150402	2	38.392857142857146	pre	forward_paired	OR42bL>Chrimson_TRPA1
1395	266331449198895394	0	20.454545454545453	pre	forward_paired	OR42bL>Chrimson_TRPA1
1396	266331449198895394	1	51.81818181818182	pre	forward_paired	OR42bL>Chrimson_TRPA1
1397	266331449198895394	2	28.636363636363637	pre	forward_paired	OR42bL>Chrimson_TRPA1
1398	266844177787620322	0	0.0	pre	forward_paired	OR42bL>Chrimson_TRPA1
1399	266844177787620322	1	2.867383512544803	pre	forward_paired	OR42bL>Chrimson_TRPA1
1400	266844177787620322	2	5.660377358490566	pre	forward_paired	OR42bL>Chrimson_TRPA1
1401	279239792151527502	0	78.08764940239044	pre	forward_paired	OR42bL>Chrimson_TRPA1
1402	279239792151527502	1	40.61302681992337	pre	forward_paired	OR42bL>Chrimson_TRPA1
1403	279239792151527502	2	22.672064777327936	pre	forward_paired	OR42bL>Chrimson_TRPA1
1404	291660241483885533	0	41.36363636363637	pre	forward_paired	OR42bL>Chrimson_TRPA1
1405	291660241483885533	1	90.04524886877829	pre	forward_paired	OR42bL>Chrimson_TRPA1
1406	291660241483885533	2	33.0316742081448	pre	forward_paired	OR42bL>Chrimson_TRPA1
1407	292070424354865501	0	32.27272727272727	pre	forward_paired	OR42bL>Chrimson_TRPA1
1408	292070424354865501	1	23.076923076923077	pre	forward_paired	OR42bL>Chrimson_TRPA1
1409	292070424354865501	2	55.45454545454545	pre	forward_paired	OR42bL>Chrimson_TRPA1
1410	294018792992020189	0	32.72727272727273	pre	forward_paired	OR42bL>Chrimson_TRPA1
1411	294018792992020189	1	44.796380090497735	pre	forward_paired	OR42bL>Chrimson_TRPA1
1412	294018792992020189	2	46.60633484162896	pre	forward_paired	OR42bL>Chrimson_TRPA1
1413	294531521580745117	0	47.27272727272727	pre	forward_paired	OR42bL>Chrimson_TRPA1
1414	294531521580745117	1	60.633484162895925	pre	forward_paired	OR42bL>Chrimson_TRPA1
1415	294531521580745117	2	0.0	pre	forward_paired	OR42bL>Chrimson_TRPA1
1416	294634067298490077	0	0.0	pre	forward_paired	OR42bL>Chrimson_TRPA1
1417	294634067298490077	1	47.51131221719457	pre	forward_paired	OR42bL>Chrimson_TRPA1
1418	294634067298490077	2	53.2520325203252	pre	forward_paired	OR42bL>Chrimson_TRPA1
1419	304683547635499379	0	43.43891402714932	pre	forward_paired	OR42bL>Chrimson_TRPA1
1420	304683547635499379	1	39.54545454545455	pre	forward_paired	OR42bL>Chrimson_TRPA1
1421	304683547635499379	2	12.727272727272727	pre	forward_paired	OR42bL>Chrimson_TRPA1
1422	310015924958238451	0	46.017699115044245	pre	forward_paired	OR42bL>Chrimson_TRPA1
1423	310015924958238451	1	43.57976653696498	pre	forward_paired	OR42bL>Chrimson_TRPA1
1424	310015924958238451	2	22.97872340425532	pre	forward_paired	OR42bL>Chrimson_TRPA1
1425	315963576587447539	0	12.727272727272727	pre	forward_paired	OR42bL>Chrimson_TRPA1
1426	315963576587447539	1	39.54545454545455	pre	forward_paired	OR42bL>Chrimson_TRPA1
1427	315963576587447539	2	51.36363636363637	pre	forward_paired	OR42bL>Chrimson_TRPA1
1428	1297364563732986060	0	0.0	pre	forward_paired	OR42bL>Chrimson_TRPA1
1429	1297364563732986060	1	74.54545454545455	pre	forward_paired	OR42bL>Chrimson_TRPA1
1430	1297364563732986060	2	0.0	pre	forward_paired	OR42bL>Chrimson_TRPA1
1431	1729812678238926533	0	0.0	pre	forward_paired	OR42bL>Chrimson_TRPA1
1432	1729812678238926533	1	5.909090909090909	pre	forward_paired	OR42bL>Chrimson_TRPA1
1433	1729812678238926533	2	53.18181818181818	pre	forward_paired	OR42bL>Chrimson_TRPA1
1434	1730325429630790819	0	10.454545454545455	pre	forward_paired	OR42bL>Chrimson_TRPA1
1435	1730325429630790819	1	34.54545454545455	pre	forward_paired	OR42bL>Chrimson_TRPA1
1436	1730325429630790819	2	32.27272727272727	pre	forward_paired	OR42bL>Chrimson_TRPA1
1437	2018658356060875420	0	26.818181818181817	pre	forward_paired	OR42bL>Chrimson_TRPA1
1438	2018658356060875420	1	0.0	pre	forward_paired	OR42bL>Chrimson_TRPA1
1439	2018658356060875420	2	25.90909090909091	pre	forward_paired	OR42bL>Chrimson_TRPA1
1440	1148273277266070	0	0.0	ON	forward_paired	OR42bL>Chrimson_TRPA1
1441	1148273277266070	1	17.38095238095238	ON	forward_paired	OR42bL>Chrimson_TRPA1
1442	1148273277266070	2	5.0	ON	forward_paired	OR42bL>Chrimson_TRPA1
1443	2583977174486071	0	35.95238095238095	ON	forward_paired	OR42bL>Chrimson_TRPA1
1444	2583977174486071	1	9.523809523809524	ON	forward_paired	OR42bL>Chrimson_TRPA1
1445	2583977174486071	2	12.857142857142858	ON	forward_paired	OR42bL>Chrimson_TRPA1
1446	27913895934550968	0	56.42857142857143	ON	forward_paired	OR42bL>Chrimson_TRPA1
1447	27913895934550968	1	13.571428571428571	ON	forward_paired	OR42bL>Chrimson_TRPA1
1448	27913895934550968	2	1.6666666666666667	ON	forward_paired	OR42bL>Chrimson_TRPA1
1449	29554700388516684	0	31.187122736418512	ON	forward_paired	OR42bL>Chrimson_TRPA1
1450	29554700388516684	1	37.55102040816327	ON	forward_paired	OR42bL>Chrimson_TRPA1
1451	29554700388516684	2	5.02092050209205	ON	forward_paired	OR42bL>Chrimson_TRPA1
1452	29862351223635256	0	8.571428571428571	ON	forward_paired	OR42bL>Chrimson_TRPA1
1453	29862351223635256	1	1.4285714285714286	ON	forward_paired	OR42bL>Chrimson_TRPA1
1454	29862351223635256	2	33.966745843230406	ON	forward_paired	OR42bL>Chrimson_TRPA1
1455	58986630278538534	0	1.3274336283185841	ON	forward_paired	OR42bL>Chrimson_TRPA1
1456	58986630278538534	1	28.187919463087248	ON	forward_paired	OR42bL>Chrimson_TRPA1
1457	58986630278538534	2	10.913140311804009	ON	forward_paired	OR42bL>Chrimson_TRPA1
1458	61813949505984502	0	26.904761904761905	ON	forward_paired	OR42bL>Chrimson_TRPA1
1459	61813949505984502	1	11.428571428571429	ON	forward_paired	OR42bL>Chrimson_TRPA1
1460	61813949505984502	2	4.523809523809524	ON	forward_paired	OR42bL>Chrimson_TRPA1
1461	64319244754916306	0	0.0	ON	forward_paired	OR42bL>Chrimson_TRPA1
1462	64319244754916306	1	0.0	ON	forward_paired	OR42bL>Chrimson_TRPA1
1463	64319244754916306	2	0.0	ON	forward_paired	OR42bL>Chrimson_TRPA1
1464	64421795033289170	0	0.0	ON	forward_paired	OR42bL>Chrimson_TRPA1
1465	64421795033289170	1	14.761904761904763	ON	forward_paired	OR42bL>Chrimson_TRPA1
1466	64421795033289170	2	2.857142857142857	ON	forward_paired	OR42bL>Chrimson_TRPA1
1467	65652398373763450	0	10.714285714285714	ON	forward_paired	OR42bL>Chrimson_TRPA1
1468	65652398373763450	1	24.285714285714285	ON	forward_paired	OR42bL>Chrimson_TRPA1
1469	65652398373763450	2	3.5714285714285716	ON	forward_paired	OR42bL>Chrimson_TRPA1
1470	67190652549356314	0	71.80094786729858	ON	forward_paired	OR42bL>Chrimson_TRPA1
1471	67190652549356314	1	6.557377049180328	ON	forward_paired	OR42bL>Chrimson_TRPA1
1472	67190652549356314	2	13.793103448275861	ON	forward_paired	OR42bL>Chrimson_TRPA1
1473	75702325653308751	0	18.367346938775512	ON	forward_paired	OR42bL>Chrimson_TRPA1
1474	75702325653308751	1	0.0	ON	forward_paired	OR42bL>Chrimson_TRPA1
1475	75702325653308751	2	0.0	ON	forward_paired	OR42bL>Chrimson_TRPA1
1476	75804875931681615	0	13.80952380952381	ON	forward_paired	OR42bL>Chrimson_TRPA1
1477	75804875931681615	1	22.142857142857142	ON	forward_paired	OR42bL>Chrimson_TRPA1
1478	75804875931681615	2	28.80952380952381	ON	forward_paired	OR42bL>Chrimson_TRPA1
1479	76112526766800175	0	27.699530516431924	ON	forward_paired	OR42bL>Chrimson_TRPA1
1480	76112526766800175	1	58.333333333333336	ON	forward_paired	OR42bL>Chrimson_TRPA1
1481	76112526766800175	2	22.38095238095238	ON	forward_paired	OR42bL>Chrimson_TRPA1
1482	89029903219801346	0	57.630979498861045	ON	forward_paired	OR42bL>Chrimson_TRPA1
1483	89029903219801346	1	0.0	ON	forward_paired	OR42bL>Chrimson_TRPA1
1484	89029903219801346	2	20.18140589569161	ON	forward_paired	OR42bL>Chrimson_TRPA1
1485	91593546163425922	0	2.6200873362445414	ON	forward_paired	OR42bL>Chrimson_TRPA1
1486	91593546163425922	1	4.158004158004158	ON	forward_paired	OR42bL>Chrimson_TRPA1
1487	91593546163425922	2	16.742081447963802	ON	forward_paired	OR42bL>Chrimson_TRPA1
1488	119485981387036469	0	26.19047619047619	ON	forward_paired	OR42bL>Chrimson_TRPA1
1489	119485981387036469	1	11.383928571428571	ON	forward_paired	OR42bL>Chrimson_TRPA1
1490	119485981387036469	2	19.10377358490566	ON	forward_paired	OR42bL>Chrimson_TRPA1
1491	120511438564486293	0	9.047619047619047	ON	forward_paired	OR42bL>Chrimson_TRPA1
1492	120511438564486293	1	11.63895486935867	ON	forward_paired	OR42bL>Chrimson_TRPA1
1493	120511438564486293	2	8.333333333333334	ON	forward_paired	OR42bL>Chrimson_TRPA1
1494	120716529999976261	0	3.3333333333333335	ON	forward_paired	OR42bL>Chrimson_TRPA1
1495	120716529999976261	1	6.25	ON	forward_paired	OR42bL>Chrimson_TRPA1
1496	120716529999976261	2	15.789473684210526	ON	forward_paired	OR42bL>Chrimson_TRPA1
1497	124398332525562741	0	12.380952380952381	ON	forward_paired	OR42bL>Chrimson_TRPA1
1498	124398332525562741	1	0.0	ON	forward_paired	OR42bL>Chrimson_TRPA1
1499	124398332525562741	2	3.3333333333333335	ON	forward_paired	OR42bL>Chrimson_TRPA1
1500	194344355341868336	0	5.463182897862233	ON	forward_paired	OR42bL>Chrimson_TRPA1
1501	194344355341868336	1	5.714285714285714	ON	forward_paired	OR42bL>Chrimson_TRPA1
1502	194344355341868336	2	14.285714285714286	ON	forward_paired	OR42bL>Chrimson_TRPA1
1503	196087632543533072	0	31.116389548693586	ON	forward_paired	OR42bL>Chrimson_TRPA1
1504	196087632543533072	1	15.714285714285714	ON	forward_paired	OR42bL>Chrimson_TRPA1
1505	196087632543533072	2	3.5714285714285716	ON	forward_paired	OR42bL>Chrimson_TRPA1
1506	196190178261278032	0	28.26603325415677	ON	forward_paired	OR42bL>Chrimson_TRPA1
1507	196190178261278032	1	43.095238095238095	ON	forward_paired	OR42bL>Chrimson_TRPA1
1508	196190178261278032	2	16.428571428571427	ON	forward_paired	OR42bL>Chrimson_TRPA1
1509	196600361132257968	0	94.77434679334917	ON	forward_paired	OR42bL>Chrimson_TRPA1
1510	196600361132257968	1	100.0	ON	forward_paired	OR42bL>Chrimson_TRPA1
1511	196600361132257968	2	40.714285714285715	ON	forward_paired	OR42bL>Chrimson_TRPA1
1512	197113089720982896	0	7.1258907363420425	ON	forward_paired	OR42bL>Chrimson_TRPA1
1513	197113089720982896	1	22.38095238095238	ON	forward_paired	OR42bL>Chrimson_TRPA1
1514	197113089720982896	2	36.19047619047619	ON	forward_paired	OR42bL>Chrimson_TRPA1
1515	234747368132421379	0	98.62068965517241	ON	forward_paired	OR42bL>Chrimson_TRPA1
1516	234747368132421379	1	0.0	ON	forward_paired	OR42bL>Chrimson_TRPA1
1517	234747368132421379	2	76.19047619047619	ON	forward_paired	OR42bL>Chrimson_TRPA1
1518	236593191054819553	0	0.0	ON	forward_paired	OR42bL>Chrimson_TRPA1
1519	236593191054819553	1	46.88796680497925	ON	forward_paired	OR42bL>Chrimson_TRPA1
1520	236593191054819553	2	45.25252525252525	ON	forward_paired	OR42bL>Chrimson_TRPA1
1521	236695736769576067	0	0.0	ON	forward_paired	OR42bL>Chrimson_TRPA1
1522	236695736769576067	1	0.0	ON	forward_paired	OR42bL>Chrimson_TRPA1
1523	236695736769576067	2	0.0	ON	forward_paired	OR42bL>Chrimson_TRPA1
1524	236798282487321059	0	18.80952380952381	ON	forward_paired	OR42bL>Chrimson_TRPA1
1525	236798282487321059	1	0.0	ON	forward_paired	OR42bL>Chrimson_TRPA1
1526	236798282487321059	2	5.476190476190476	ON	forward_paired	OR42bL>Chrimson_TRPA1
1527	236900828205066019	0	2.857142857142857	ON	forward_paired	OR42bL>Chrimson_TRPA1
1528	236900828205066019	1	0.0	ON	forward_paired	OR42bL>Chrimson_TRPA1
1529	236900828205066019	2	7.380952380952381	ON	forward_paired	OR42bL>Chrimson_TRPA1
1530	246540125676082945	0	0.0	ON	forward_paired	OR42bL>Chrimson_TRPA1
1531	246540125676082945	1	0.0	ON	forward_paired	OR42bL>Chrimson_TRPA1
1532	246540125676082945	2	0.0	ON	forward_paired	OR42bL>Chrimson_TRPA1
1533	247257945700297825	0	13.80952380952381	ON	forward_paired	OR42bL>Chrimson_TRPA1
1534	247257945700297825	1	10.952380952380953	ON	forward_paired	OR42bL>Chrimson_TRPA1
1535	247257945700297825	2	0.0	ON	forward_paired	OR42bL>Chrimson_TRPA1
1536	265294194728435822	0	69.3916349809886	ON	forward_paired	OR42bL>Chrimson_TRPA1
1537	265294194728435822	1	12.098298676748582	ON	forward_paired	OR42bL>Chrimson_TRPA1
1538	265294194728435822	2	71.54471544715447	ON	forward_paired	OR42bL>Chrimson_TRPA1
1539	266228903481150402	0	3.3333333333333335	ON	forward_paired	OR42bL>Chrimson_TRPA1
1540	266228903481150402	1	19.002375296912113	ON	forward_paired	OR42bL>Chrimson_TRPA1
1541	266228903481150402	2	49.411764705882355	ON	forward_paired	OR42bL>Chrimson_TRPA1
1542	266331449198895394	0	8.095238095238095	ON	forward_paired	OR42bL>Chrimson_TRPA1
1543	266331449198895394	1	29.03930131004367	ON	forward_paired	OR42bL>Chrimson_TRPA1
1544	266331449198895394	2	0.0	ON	forward_paired	OR42bL>Chrimson_TRPA1
1545	266844177787620322	0	0.0	ON	forward_paired	OR42bL>Chrimson_TRPA1
1546	266844177787620322	1	0.0	ON	forward_paired	OR42bL>Chrimson_TRPA1
1547	266844177787620322	2	2.4489795918367347	ON	forward_paired	OR42bL>Chrimson_TRPA1
1548	279239792151527502	0	89.25619834710744	ON	forward_paired	OR42bL>Chrimson_TRPA1
1549	279239792151527502	1	17.80821917808219	ON	forward_paired	OR42bL>Chrimson_TRPA1
1550	279239792151527502	2	45.806451612903224	ON	forward_paired	OR42bL>Chrimson_TRPA1
1551	291660241483885533	0	17.857142857142858	ON	forward_paired	OR42bL>Chrimson_TRPA1
1552	291660241483885533	1	36.42857142857143	ON	forward_paired	OR42bL>Chrimson_TRPA1
1553	291660241483885533	2	8.944954128440367	ON	forward_paired	OR42bL>Chrimson_TRPA1
1554	292070424354865501	0	19.523809523809526	ON	forward_paired	OR42bL>Chrimson_TRPA1
1555	292070424354865501	1	25.714285714285715	ON	forward_paired	OR42bL>Chrimson_TRPA1
1556	292070424354865501	2	8.333333333333334	ON	forward_paired	OR42bL>Chrimson_TRPA1
1557	294018792992020189	0	21.19047619047619	ON	forward_paired	OR42bL>Chrimson_TRPA1
1558	294018792992020189	1	11.428571428571429	ON	forward_paired	OR42bL>Chrimson_TRPA1
1559	294018792992020189	2	69.01408450704226	ON	forward_paired	OR42bL>Chrimson_TRPA1
1560	294531521580745117	0	21.428571428571427	ON	forward_paired	OR42bL>Chrimson_TRPA1
1561	294531521580745117	1	19.047619047619047	ON	forward_paired	OR42bL>Chrimson_TRPA1
1562	294531521580745117	2	4.0476190476190474	ON	forward_paired	OR42bL>Chrimson_TRPA1
1563	294634067298490077	0	0.0	ON	forward_paired	OR42bL>Chrimson_TRPA1
1564	294634067298490077	1	12.820512820512821	ON	forward_paired	OR42bL>Chrimson_TRPA1
1565	294634067298490077	2	15.811965811965813	ON	forward_paired	OR42bL>Chrimson_TRPA1
1566	304683547635499379	0	0.0	ON	forward_paired	OR42bL>Chrimson_TRPA1
1567	304683547635499379	1	15.0	ON	forward_paired	OR42bL>Chrimson_TRPA1
1568	304683547635499379	2	8.095238095238095	ON	forward_paired	OR42bL>Chrimson_TRPA1
1569	310015924958238451	0	0.0	ON	forward_paired	OR42bL>Chrimson_TRPA1
1570	310015924958238451	1	0.0	ON	forward_paired	OR42bL>Chrimson_TRPA1
1571	310015924958238451	2	11.73913043478261	ON	forward_paired	OR42bL>Chrimson_TRPA1
1572	315963576587447539	0	17.61904761904762	ON	forward_paired	OR42bL>Chrimson_TRPA1
1573	315963576587447539	1	4.761904761904762	ON	forward_paired	OR42bL>Chrimson_TRPA1
1574	315963576587447539	2	13.095238095238095	ON	forward_paired	OR42bL>Chrimson_TRPA1
1575	1297364563732986060	0	6.428571428571429	ON	forward_paired	OR42bL>Chrimson_TRPA1
1576	1297364563732986060	1	0.0	ON	forward_paired	OR42bL>Chrimson_TRPA1
1577	1297364563732986060	2	0.0	ON	forward_paired	OR42bL>Chrimson_TRPA1
1578	1729812678238926533	0	0.0	ON	forward_paired	OR42bL>Chrimson_TRPA1
1579	1729812678238926533	1	0.0	ON	forward_paired	OR42bL>Chrimson_TRPA1
1580	1729812678238926533	2	24.047619047619047	ON	forward_paired	OR42bL>Chrimson_TRPA1
1581	1730325429630790819	0	17.142857142857142	ON	forward_paired	OR42bL>Chrimson_TRPA1
1582	1730325429630790819	1	1.1904761904761905	ON	forward_paired	OR42bL>Chrimson_TRPA1
1583	1730325429630790819	2	0.0	ON	forward_paired	OR42bL>Chrimson_TRPA1
1584	2018658356060875420	0	22.142857142857142	ON	forward_paired	OR42bL>Chrimson_TRPA1
1585	2018658356060875420	1	0.0	ON	forward_paired	OR42bL>Chrimson_TRPA1
1586	2018658356060875420	2	0.0	ON	forward_paired	OR42bL>Chrimson_TRPA1
1587	1148273277266070	0	14.251781472684085	OFF	forward_paired	OR42bL>Chrimson_TRPA1
1588	1148273277266070	1	47.857142857142854	OFF	forward_paired	OR42bL>Chrimson_TRPA1
1589	1148273277266070	2	54.394299287410924	OFF	forward_paired	OR42bL>Chrimson_TRPA1
1590	2583977174486071	0	35.86698337292162	OFF	forward_paired	OR42bL>Chrimson_TRPA1
1591	2583977174486071	1	42.857142857142854	OFF	forward_paired	OR42bL>Chrimson_TRPA1
1592	2583977174486071	2	80.99762470308788	OFF	forward_paired	OR42bL>Chrimson_TRPA1
1593	27913895934550968	0	35.95238095238095	OFF	forward_paired	OR42bL>Chrimson_TRPA1
1594	27913895934550968	1	40.95238095238095	OFF	forward_paired	OR42bL>Chrimson_TRPA1
1595	27913895934550968	2	28.028503562945367	OFF	forward_paired	OR42bL>Chrimson_TRPA1
1596	29554700388516684	0	35.81213307240704	OFF	forward_paired	OR42bL>Chrimson_TRPA1
1597	29554700388516684	1	17.46031746031746	OFF	forward_paired	OR42bL>Chrimson_TRPA1
1598	29554700388516684	2	50.0945179584121	OFF	forward_paired	OR42bL>Chrimson_TRPA1
1599	29862351223635256	0	40.61757719714964	OFF	forward_paired	OR42bL>Chrimson_TRPA1
1600	29862351223635256	1	47.183098591549296	OFF	forward_paired	OR42bL>Chrimson_TRPA1
1601	29862351223635256	2	56.53206650831354	OFF	forward_paired	OR42bL>Chrimson_TRPA1
1602	58986630278538534	0	47.893569844789354	OFF	forward_paired	OR42bL>Chrimson_TRPA1
1603	58986630278538534	1	20.46908315565032	OFF	forward_paired	OR42bL>Chrimson_TRPA1
1604	58986630278538534	2	0.0	OFF	forward_paired	OR42bL>Chrimson_TRPA1
1605	61813949505984502	0	39.04761904761905	OFF	forward_paired	OR42bL>Chrimson_TRPA1
1606	61813949505984502	1	29.047619047619047	OFF	forward_paired	OR42bL>Chrimson_TRPA1
1607	61813949505984502	2	12.380952380952381	OFF	forward_paired	OR42bL>Chrimson_TRPA1
1608	64319244754916306	0	39.90498812351544	OFF	forward_paired	OR42bL>Chrimson_TRPA1
1609	64319244754916306	1	47.6303317535545	OFF	forward_paired	OR42bL>Chrimson_TRPA1
1610	64319244754916306	2	60.092807424593964	OFF	forward_paired	OR42bL>Chrimson_TRPA1
1611	64421795033289170	0	44.523809523809526	OFF	forward_paired	OR42bL>Chrimson_TRPA1
1612	64421795033289170	1	67.85714285714286	OFF	forward_paired	OR42bL>Chrimson_TRPA1
1613	64421795033289170	2	35.0	OFF	forward_paired	OR42bL>Chrimson_TRPA1
1614	65652398373763450	0	40.476190476190474	OFF	forward_paired	OR42bL>Chrimson_TRPA1
1615	65652398373763450	1	59.285714285714285	OFF	forward_paired	OR42bL>Chrimson_TRPA1
1616	65652398373763450	2	42.61904761904762	OFF	forward_paired	OR42bL>Chrimson_TRPA1
1617	67190652549356314	0	94.3529411764706	OFF	forward_paired	OR42bL>Chrimson_TRPA1
1618	67190652549356314	1	73.57630979498862	OFF	forward_paired	OR42bL>Chrimson_TRPA1
1619	67190652549356314	2	74.66367713004485	OFF	forward_paired	OR42bL>Chrimson_TRPA1
1620	75702325653308751	0	40.31531531531532	OFF	forward_paired	OR42bL>Chrimson_TRPA1
1621	75702325653308751	1	36.15560640732266	OFF	forward_paired	OR42bL>Chrimson_TRPA1
1622	75702325653308751	2	0.0	OFF	forward_paired	OR42bL>Chrimson_TRPA1
1623	75804875931681615	0	34.76190476190476	OFF	forward_paired	OR42bL>Chrimson_TRPA1
1624	75804875931681615	1	67.38095238095238	OFF	forward_paired	OR42bL>Chrimson_TRPA1
1625	75804875931681615	2	65.71428571428571	OFF	forward_paired	OR42bL>Chrimson_TRPA1
1626	76112526766800175	0	57.20620842572062	OFF	forward_paired	OR42bL>Chrimson_TRPA1
1627	76112526766800175	1	0.0	OFF	forward_paired	OR42bL>Chrimson_TRPA1
1628	76112526766800175	2	0.0	OFF	forward_paired	OR42bL>Chrimson_TRPA1
1629	89029903219801346	0	5.922551252847381	OFF	forward_paired	OR42bL>Chrimson_TRPA1
1630	89029903219801346	1	15.236051502145923	OFF	forward_paired	OR42bL>Chrimson_TRPA1
1631	89029903219801346	2	31.428571428571427	OFF	forward_paired	OR42bL>Chrimson_TRPA1
1632	91593546163425922	0	45.03171247357294	OFF	forward_paired	OR42bL>Chrimson_TRPA1
1633	91593546163425922	1	58.56481481481482	OFF	forward_paired	OR42bL>Chrimson_TRPA1
1634	91593546163425922	2	54.976303317535546	OFF	forward_paired	OR42bL>Chrimson_TRPA1
1635	119485981387036469	0	28.571428571428573	OFF	forward_paired	OR42bL>Chrimson_TRPA1
1636	119485981387036469	1	20.714285714285715	OFF	forward_paired	OR42bL>Chrimson_TRPA1
1637	119485981387036469	2	51.19047619047619	OFF	forward_paired	OR42bL>Chrimson_TRPA1
1638	120511438564486293	0	40.476190476190474	OFF	forward_paired	OR42bL>Chrimson_TRPA1
1639	120511438564486293	1	43.57142857142857	OFF	forward_paired	OR42bL>Chrimson_TRPA1
1640	120511438564486293	2	18.571428571428573	OFF	forward_paired	OR42bL>Chrimson_TRPA1
1641	120716529999976261	0	17.061611374407583	OFF	forward_paired	OR42bL>Chrimson_TRPA1
1642	120716529999976261	1	29.54048140043764	OFF	forward_paired	OR42bL>Chrimson_TRPA1
1643	120716529999976261	2	46.92982456140351	OFF	forward_paired	OR42bL>Chrimson_TRPA1
1644	124398332525562741	0	22.61904761904762	OFF	forward_paired	OR42bL>Chrimson_TRPA1
1645	124398332525562741	1	69.04761904761905	OFF	forward_paired	OR42bL>Chrimson_TRPA1
1646	124398332525562741	2	22.857142857142858	OFF	forward_paired	OR42bL>Chrimson_TRPA1
1647	194344355341868336	0	32.857142857142854	OFF	forward_paired	OR42bL>Chrimson_TRPA1
1648	194344355341868336	1	5.9523809523809526	OFF	forward_paired	OR42bL>Chrimson_TRPA1
1649	194344355341868336	2	34.04761904761905	OFF	forward_paired	OR42bL>Chrimson_TRPA1
1650	196087632543533072	0	35.95238095238095	OFF	forward_paired	OR42bL>Chrimson_TRPA1
1651	196087632543533072	1	33.095238095238095	OFF	forward_paired	OR42bL>Chrimson_TRPA1
1652	196087632543533072	2	41.904761904761905	OFF	forward_paired	OR42bL>Chrimson_TRPA1
1653	196190178261278032	0	7.857142857142857	OFF	forward_paired	OR42bL>Chrimson_TRPA1
1654	196190178261278032	1	55.714285714285715	OFF	forward_paired	OR42bL>Chrimson_TRPA1
1655	196190178261278032	2	43.095238095238095	OFF	forward_paired	OR42bL>Chrimson_TRPA1
1656	196600361132257968	0	79.04761904761905	OFF	forward_paired	OR42bL>Chrimson_TRPA1
1657	196600361132257968	1	100.0	OFF	forward_paired	OR42bL>Chrimson_TRPA1
1658	196600361132257968	2	33.333333333333336	OFF	forward_paired	OR42bL>Chrimson_TRPA1
1659	197113089720982896	0	25.714285714285715	OFF	forward_paired	OR42bL>Chrimson_TRPA1
1660	197113089720982896	1	60.23809523809524	OFF	forward_paired	OR42bL>Chrimson_TRPA1
1661	197113089720982896	2	14.047619047619047	OFF	forward_paired	OR42bL>Chrimson_TRPA1
1662	234747368132421379	0	36.104513064133016	OFF	forward_paired	OR42bL>Chrimson_TRPA1
1663	234747368132421379	1	0.0	OFF	forward_paired	OR42bL>Chrimson_TRPA1
1664	234747368132421379	2	95.71428571428571	OFF	forward_paired	OR42bL>Chrimson_TRPA1
1665	236593191054819553	0	27.35674676524954	OFF	forward_paired	OR42bL>Chrimson_TRPA1
1666	236593191054819553	1	51.66051660516605	OFF	forward_paired	OR42bL>Chrimson_TRPA1
1667	236593191054819553	2	50.76628352490422	OFF	forward_paired	OR42bL>Chrimson_TRPA1
1668	236695736769576067	0	41.33016627078385	OFF	forward_paired	OR42bL>Chrimson_TRPA1
1669	236695736769576067	1	20.476190476190474	OFF	forward_paired	OR42bL>Chrimson_TRPA1
1670	236695736769576067	2	48.57142857142857	OFF	forward_paired	OR42bL>Chrimson_TRPA1
1671	236798282487321059	0	32.541567695961994	OFF	forward_paired	OR42bL>Chrimson_TRPA1
1672	236798282487321059	1	14.761904761904763	OFF	forward_paired	OR42bL>Chrimson_TRPA1
1673	236798282487321059	2	50.95238095238095	OFF	forward_paired	OR42bL>Chrimson_TRPA1
1674	236900828205066019	0	22.802850356294538	OFF	forward_paired	OR42bL>Chrimson_TRPA1
1675	236900828205066019	1	19.047619047619047	OFF	forward_paired	OR42bL>Chrimson_TRPA1
1676	236900828205066019	2	24.285714285714285	OFF	forward_paired	OR42bL>Chrimson_TRPA1
1677	246540125676082945	0	28.26603325415677	OFF	forward_paired	OR42bL>Chrimson_TRPA1
1678	246540125676082945	1	24.761904761904763	OFF	forward_paired	OR42bL>Chrimson_TRPA1
1679	246540125676082945	2	21.904761904761905	OFF	forward_paired	OR42bL>Chrimson_TRPA1
1680	247257945700297825	0	46.79334916864608	OFF	forward_paired	OR42bL>Chrimson_TRPA1
1681	247257945700297825	1	54.76190476190476	OFF	forward_paired	OR42bL>Chrimson_TRPA1
1682	247257945700297825	2	67.85714285714286	OFF	forward_paired	OR42bL>Chrimson_TRPA1
1683	265294194728435822	0	69.13385826771653	OFF	forward_paired	OR42bL>Chrimson_TRPA1
1684	265294194728435822	1	46.94656488549618	OFF	forward_paired	OR42bL>Chrimson_TRPA1
1685	265294194728435822	2	19.461697722567287	OFF	forward_paired	OR42bL>Chrimson_TRPA1
1686	266228903481150402	0	66.58767772511848	OFF	forward_paired	OR42bL>Chrimson_TRPA1
1687	266228903481150402	1	64.76190476190476	OFF	forward_paired	OR42bL>Chrimson_TRPA1
1688	266228903481150402	2	66.66666666666667	OFF	forward_paired	OR42bL>Chrimson_TRPA1
1689	266331449198895394	0	37.142857142857146	OFF	forward_paired	OR42bL>Chrimson_TRPA1
1690	266331449198895394	1	31.019522776572668	OFF	forward_paired	OR42bL>Chrimson_TRPA1
1691	266331449198895394	2	11.666666666666666	OFF	forward_paired	OR42bL>Chrimson_TRPA1
1692	266844177787620322	0	0.0	OFF	forward_paired	OR42bL>Chrimson_TRPA1
1693	266844177787620322	1	21.656050955414013	OFF	forward_paired	OR42bL>Chrimson_TRPA1
1694	266844177787620322	2	32.6	OFF	forward_paired	OR42bL>Chrimson_TRPA1
1695	279239792151527502	0	94.46640316205534	OFF	forward_paired	OR42bL>Chrimson_TRPA1
1696	279239792151527502	1	79.64912280701755	OFF	forward_paired	OR42bL>Chrimson_TRPA1
1697	279239792151527502	2	33.94833948339483	OFF	forward_paired	OR42bL>Chrimson_TRPA1
1698	291660241483885533	0	52.843601895734594	OFF	forward_paired	OR42bL>Chrimson_TRPA1
1699	291660241483885533	1	66.9047619047619	OFF	forward_paired	OR42bL>Chrimson_TRPA1
1700	291660241483885533	2	20.714285714285715	OFF	forward_paired	OR42bL>Chrimson_TRPA1
1701	292070424354865501	0	35.54502369668246	OFF	forward_paired	OR42bL>Chrimson_TRPA1
1702	292070424354865501	1	16.666666666666668	OFF	forward_paired	OR42bL>Chrimson_TRPA1
1703	292070424354865501	2	45.0	OFF	forward_paired	OR42bL>Chrimson_TRPA1
1704	294018792992020189	0	48.1042654028436	OFF	forward_paired	OR42bL>Chrimson_TRPA1
1705	294018792992020189	1	38.333333333333336	OFF	forward_paired	OR42bL>Chrimson_TRPA1
1706	294018792992020189	2	55.476190476190474	OFF	forward_paired	OR42bL>Chrimson_TRPA1
1707	294531521580745117	0	23.696682464454977	OFF	forward_paired	OR42bL>Chrimson_TRPA1
1708	294531521580745117	1	48.80952380952381	OFF	forward_paired	OR42bL>Chrimson_TRPA1
1709	294531521580745117	2	2.857142857142857	OFF	forward_paired	OR42bL>Chrimson_TRPA1
1710	294634067298490077	0	22.511848341232227	OFF	forward_paired	OR42bL>Chrimson_TRPA1
1711	294634067298490077	1	59.710743801652896	OFF	forward_paired	OR42bL>Chrimson_TRPA1
1712	294634067298490077	2	52.10084033613445	OFF	forward_paired	OR42bL>Chrimson_TRPA1
1713	304683547635499379	0	30.878859857482187	OFF	forward_paired	OR42bL>Chrimson_TRPA1
1714	304683547635499379	1	43.529411764705884	OFF	forward_paired	OR42bL>Chrimson_TRPA1
1715	304683547635499379	2	37.857142857142854	OFF	forward_paired	OR42bL>Chrimson_TRPA1
1716	310015924958238451	0	31.545064377682404	OFF	forward_paired	OR42bL>Chrimson_TRPA1
1717	310015924958238451	1	22.897196261682243	OFF	forward_paired	OR42bL>Chrimson_TRPA1
1718	310015924958238451	2	36.888888888888886	OFF	forward_paired	OR42bL>Chrimson_TRPA1
1719	315963576587447539	0	52.019002375296914	OFF	forward_paired	OR42bL>Chrimson_TRPA1
1720	315963576587447539	1	22.38095238095238	OFF	forward_paired	OR42bL>Chrimson_TRPA1
1721	315963576587447539	2	47.857142857142854	OFF	forward_paired	OR42bL>Chrimson_TRPA1
1722	1297364563732986060	0	33.729216152019	OFF	forward_paired	OR42bL>Chrimson_TRPA1
1723	1297364563732986060	1	42.857142857142854	OFF	forward_paired	OR42bL>Chrimson_TRPA1
1724	1297364563732986060	2	21.61520190023753	OFF	forward_paired	OR42bL>Chrimson_TRPA1
1725	1729812678238926533	0	37.76722090261283	OFF	forward_paired	OR42bL>Chrimson_TRPA1
1726	1729812678238926533	1	21.428571428571427	OFF	forward_paired	OR42bL>Chrimson_TRPA1
1727	1729812678238926533	2	43.942992874109265	OFF	forward_paired	OR42bL>Chrimson_TRPA1
1728	1730325429630790819	0	49.8812351543943	OFF	forward_paired	OR42bL>Chrimson_TRPA1
1729	1730325429630790819	1	29.523809523809526	OFF	forward_paired	OR42bL>Chrimson_TRPA1
1730	1730325429630790819	2	21.852731591448933	OFF	forward_paired	OR42bL>Chrimson_TRPA1
1731	2018658356060875420	0	20.42755344418052	OFF	forward_paired	OR42bL>Chrimson_TRPA1
1732	2018658356060875420	1	51.904761904761905	OFF	forward_paired	OR42bL>Chrimson_TRPA1
1733	2018658356060875420	2	30.878859857482187	OFF	forward_paired	OR42bL>Chrimson_TRPA1
1734	41756327336360703	0	0.0	pre	backward_paired	OR42bL>Chrimson_TRPA1
1735	41756327336360703	1	18.099547511312217	pre	backward_paired	OR42bL>Chrimson_TRPA1
1736	41756327336360703	2	26.08695652173913	pre	backward_paired	OR42bL>Chrimson_TRPA1
1737	48934527578509535	0	0.0	pre	backward_paired	OR42bL>Chrimson_TRPA1
1738	48934527578509535	1	25.79185520361991	pre	backward_paired	OR42bL>Chrimson_TRPA1
1739	48934527578509535	2	61.81818181818182	pre	backward_paired	OR42bL>Chrimson_TRPA1
1740	53859116359883560	0	38.63636363636363	pre	backward_paired	OR42bL>Chrimson_TRPA1
1741	53859116359883560	1	40.45454545454545	pre	backward_paired	OR42bL>Chrimson_TRPA1
1742	53859116359883560	2	75.32467532467533	pre	backward_paired	OR42bL>Chrimson_TRPA1
1743	53961666638256416	0	23.636363636363637	pre	backward_paired	OR42bL>Chrimson_TRPA1
1744	53961666638256416	1	0.0	pre	backward_paired	OR42bL>Chrimson_TRPA1
1745	53961666638256416	2	21.363636363636363	pre	backward_paired	OR42bL>Chrimson_TRPA1
1746	54146061640155392	0	73.2824427480916	pre	backward_paired	OR42bL>Chrimson_TRPA1
1747	54146061640155392	1	15.648854961832061	pre	backward_paired	OR42bL>Chrimson_TRPA1
1748	54146061640155392	2	0.0	pre	backward_paired	OR42bL>Chrimson_TRPA1
1749	54471996336747957	0	14.46808510638298	pre	backward_paired	OR42bL>Chrimson_TRPA1
1750	54471996336747957	1	30.454545454545453	pre	backward_paired	OR42bL>Chrimson_TRPA1
1751	54471996336747957	2	0.0	pre	backward_paired	OR42bL>Chrimson_TRPA1
1752	54474418030120704	0	0.0	pre	backward_paired	OR42bL>Chrimson_TRPA1
1753	54474418030120704	1	45.45454545454545	pre	backward_paired	OR42bL>Chrimson_TRPA1
1754	54474418030120704	2	0.0	pre	backward_paired	OR42bL>Chrimson_TRPA1
1755	54576968308493560	0	51.36363636363637	pre	backward_paired	OR42bL>Chrimson_TRPA1
1756	54576968308493560	1	0.0	pre	backward_paired	OR42bL>Chrimson_TRPA1
1757	54576968308493560	2	0.0	pre	backward_paired	OR42bL>Chrimson_TRPA1
1758	55394907796452805	0	0.0	pre	backward_paired	OR42bL>Chrimson_TRPA1
1759	55394907796452805	1	6.363636363636363	pre	backward_paired	OR42bL>Chrimson_TRPA1
1760	55394907796452805	2	58.18181818181818	pre	backward_paired	OR42bL>Chrimson_TRPA1
1761	61342559425661837	0	19.545454545454547	pre	backward_paired	OR42bL>Chrimson_TRPA1
1762	61342559425661837	1	64.54545454545455	pre	backward_paired	OR42bL>Chrimson_TRPA1
1763	61342559425661837	2	21.363636363636363	pre	backward_paired	OR42bL>Chrimson_TRPA1
1764	102155755089135445	0	0.0	pre	backward_paired	OR42bL>Chrimson_TRPA1
1765	102155755089135445	1	56.48535564853557	pre	backward_paired	OR42bL>Chrimson_TRPA1
1766	102155755089135445	2	56.14035087719298	pre	backward_paired	OR42bL>Chrimson_TRPA1
1767	102360846524625413	0	52.48868778280543	pre	backward_paired	OR42bL>Chrimson_TRPA1
1768	102360846524625413	1	17.727272727272727	pre	backward_paired	OR42bL>Chrimson_TRPA1
1769	102360846524625413	2	60.98654708520179	pre	backward_paired	OR42bL>Chrimson_TRPA1
1770	103693940855310197	0	80.49792531120332	pre	backward_paired	OR42bL>Chrimson_TRPA1
1771	103693940855310197	1	45.0	pre	backward_paired	OR42bL>Chrimson_TRPA1
1772	103693940855310197	2	46.2882096069869	pre	backward_paired	OR42bL>Chrimson_TRPA1
1773	108103406718344469	0	0.0	pre	backward_paired	OR42bL>Chrimson_TRPA1
1774	108103406718344469	1	59.54545454545455	pre	backward_paired	OR42bL>Chrimson_TRPA1
1775	108103406718344469	2	0.0	pre	backward_paired	OR42bL>Chrimson_TRPA1
1776	114762797899976229	0	5.429864253393665	pre	backward_paired	OR42bL>Chrimson_TRPA1
1777	114762797899976229	1	3.1818181818181817	pre	backward_paired	OR42bL>Chrimson_TRPA1
1778	114762797899976229	2	25.90909090909091	pre	backward_paired	OR42bL>Chrimson_TRPA1
1779	117024884164166345	0	31.12033195020747	pre	backward_paired	OR42bL>Chrimson_TRPA1
1780	117024884164166345	1	51.40845070422535	pre	backward_paired	OR42bL>Chrimson_TRPA1
1781	117024884164166345	2	73.52941176470588	pre	backward_paired	OR42bL>Chrimson_TRPA1
1782	124100538688570185	0	87.27272727272727	pre	backward_paired	OR42bL>Chrimson_TRPA1
1783	124100538688570185	1	5.0	pre	backward_paired	OR42bL>Chrimson_TRPA1
1784	124100538688570185	2	0.0	pre	backward_paired	OR42bL>Chrimson_TRPA1
1785	145430047977556990	0	10.454545454545455	pre	backward_paired	OR42bL>Chrimson_TRPA1
1786	145430047977556990	1	39.54545454545455	pre	backward_paired	OR42bL>Chrimson_TRPA1
1787	145430047977556990	2	24.09090909090909	pre	backward_paired	OR42bL>Chrimson_TRPA1
1788	146968233743731742	0	63.18181818181818	pre	backward_paired	OR42bL>Chrimson_TRPA1
1789	146968233743731742	1	46.81818181818182	pre	backward_paired	OR42bL>Chrimson_TRPA1
1790	146968233743731742	2	59.09090909090909	pre	backward_paired	OR42bL>Chrimson_TRPA1
1791	147583508050201662	0	41.36363636363637	pre	backward_paired	OR42bL>Chrimson_TRPA1
1792	147583508050201662	1	0.0	pre	backward_paired	OR42bL>Chrimson_TRPA1
1793	147583508050201662	2	87.72727272727273	pre	backward_paired	OR42bL>Chrimson_TRPA1
1794	153428613961636791	0	0.0	pre	backward_paired	OR42bL>Chrimson_TRPA1
1795	153428613961636791	1	6.363636363636363	pre	backward_paired	OR42bL>Chrimson_TRPA1
1796	153428613961636791	2	0.0	pre	backward_paired	OR42bL>Chrimson_TRPA1
1797	154146433985851671	0	37.94642857142857	pre	backward_paired	OR42bL>Chrimson_TRPA1
1798	154146433985851671	1	0.0	pre	backward_paired	OR42bL>Chrimson_TRPA1
1799	154146433985851671	2	98.63636363636364	pre	backward_paired	OR42bL>Chrimson_TRPA1
1800	156197348340751351	0	0.0	pre	backward_paired	OR42bL>Chrimson_TRPA1
1801	156197348340751351	1	10.454545454545455	pre	backward_paired	OR42bL>Chrimson_TRPA1
1802	156197348340751351	2	0.0	pre	backward_paired	OR42bL>Chrimson_TRPA1
1803	157325351234968610	0	0.0	pre	backward_paired	OR42bL>Chrimson_TRPA1
1804	157325351234968610	1	23.076923076923077	pre	backward_paired	OR42bL>Chrimson_TRPA1
1805	157325351234968610	2	21.818181818181817	pre	backward_paired	OR42bL>Chrimson_TRPA1
1806	157838079824671063	0	0.0	pre	backward_paired	OR42bL>Chrimson_TRPA1
1807	157838079824671063	1	0.0	pre	backward_paired	OR42bL>Chrimson_TRPA1
1808	157838079824671063	2	64.51612903225806	pre	backward_paired	OR42bL>Chrimson_TRPA1
1809	159376265590884706	0	35.267857142857146	pre	backward_paired	OR42bL>Chrimson_TRPA1
1810	159376265590884706	1	0.0	pre	backward_paired	OR42bL>Chrimson_TRPA1
1811	159376265590884706	2	52.42290748898679	pre	backward_paired	OR42bL>Chrimson_TRPA1
1812	162144999969999266	0	8.097165991902834	pre	backward_paired	OR42bL>Chrimson_TRPA1
1813	162144999969999266	1	0.0	pre	backward_paired	OR42bL>Chrimson_TRPA1
1814	162144999969999266	2	0.0	pre	backward_paired	OR42bL>Chrimson_TRPA1
1815	169425745928876642	0	0.0	pre	backward_paired	OR42bL>Chrimson_TRPA1
1816	169425745928876642	1	0.0	pre	backward_paired	OR42bL>Chrimson_TRPA1
1817	169425745928876642	2	33.484162895927604	pre	backward_paired	OR42bL>Chrimson_TRPA1
1818	169433280089106017	0	20.90909090909091	pre	backward_paired	OR42bL>Chrimson_TRPA1
1819	169433280089106017	1	21.818181818181817	pre	backward_paired	OR42bL>Chrimson_TRPA1
1820	169433280089106017	2	82.72727272727273	pre	backward_paired	OR42bL>Chrimson_TRPA1
1821	169843481202597441	0	30.454545454545453	pre	backward_paired	OR42bL>Chrimson_TRPA1
1822	169843481202597441	1	12.727272727272727	pre	backward_paired	OR42bL>Chrimson_TRPA1
1823	169843481202597441	2	78.63636363636364	pre	backward_paired	OR42bL>Chrimson_TRPA1
1824	169938474517601538	0	0.0	pre	backward_paired	OR42bL>Chrimson_TRPA1
1825	169938474517601538	1	43.43891402714932	pre	backward_paired	OR42bL>Chrimson_TRPA1
1826	169938474517601538	2	0.0	pre	backward_paired	OR42bL>Chrimson_TRPA1
1827	170656294541816418	0	68.18181818181819	pre	backward_paired	OR42bL>Chrimson_TRPA1
1828	170656294541816418	1	43.89140271493213	pre	backward_paired	OR42bL>Chrimson_TRPA1
1829	170656294541816418	2	48.63636363636363	pre	backward_paired	OR42bL>Chrimson_TRPA1
1830	171586835934936001	0	15.0	pre	backward_paired	OR42bL>Chrimson_TRPA1
1831	171586835934936001	1	22.272727272727273	pre	backward_paired	OR42bL>Chrimson_TRPA1
1832	171586835934936001	2	30.90909090909091	pre	backward_paired	OR42bL>Chrimson_TRPA1
1833	171650540156825409	0	0.0	pre	backward_paired	OR42bL>Chrimson_TRPA1
1834	171650540156825409	1	31.363636363636363	pre	backward_paired	OR42bL>Chrimson_TRPA1
1835	171650540156825409	2	1.7467248908296944	pre	backward_paired	OR42bL>Chrimson_TRPA1
1836	231568450882315025	0	0.0	pre	backward_paired	OR42bL>Chrimson_TRPA1
1837	231568450882315025	1	38.18181818181818	pre	backward_paired	OR42bL>Chrimson_TRPA1
1838	231568450882315025	2	37.27272727272727	pre	backward_paired	OR42bL>Chrimson_TRPA1
1839	231876088035550001	0	0.0	pre	backward_paired	OR42bL>Chrimson_TRPA1
1840	231876088035550001	1	46.36363636363637	pre	backward_paired	OR42bL>Chrimson_TRPA1
1841	231876088035550001	2	73.18181818181819	pre	backward_paired	OR42bL>Chrimson_TRPA1
1842	241925568374558353	0	0.0	pre	backward_paired	OR42bL>Chrimson_TRPA1
1843	241925568374558353	1	0.0	pre	backward_paired	OR42bL>Chrimson_TRPA1
1844	241925568374558353	2	21.818181818181817	pre	backward_paired	OR42bL>Chrimson_TRPA1
1845	242028114092303345	0	0.0	pre	backward_paired	OR42bL>Chrimson_TRPA1
1846	242028114092303345	1	64.0909090909091	pre	backward_paired	OR42bL>Chrimson_TRPA1
1847	242028114092303345	2	28.636363636363637	pre	backward_paired	OR42bL>Chrimson_TRPA1
1848	242335751245538289	0	2.272727272727273	pre	backward_paired	OR42bL>Chrimson_TRPA1
1849	242335751245538289	1	24.09090909090909	pre	backward_paired	OR42bL>Chrimson_TRPA1
1850	242335751245538289	2	44.54545454545455	pre	backward_paired	OR42bL>Chrimson_TRPA1
1851	245575928506981105	0	29.09090909090909	pre	backward_paired	OR42bL>Chrimson_TRPA1
1852	245575928506981105	1	16.818181818181817	pre	backward_paired	OR42bL>Chrimson_TRPA1
1853	245575928506981105	2	2.727272727272727	pre	backward_paired	OR42bL>Chrimson_TRPA1
1854	264793263432697872	0	8.636363636363637	pre	backward_paired	OR42bL>Chrimson_TRPA1
1855	264793263432697872	1	40.45454545454545	pre	backward_paired	OR42bL>Chrimson_TRPA1
1856	264793263432697872	2	35.26970954356847	pre	backward_paired	OR42bL>Chrimson_TRPA1
1857	268382363553772304	0	0.0	pre	backward_paired	OR42bL>Chrimson_TRPA1
1858	268382363553772304	1	42.72727272727273	pre	backward_paired	OR42bL>Chrimson_TRPA1
1859	268382363553772304	2	57.27272727272727	pre	backward_paired	OR42bL>Chrimson_TRPA1
1860	271971463674846704	0	7.2727272727272725	pre	backward_paired	OR42bL>Chrimson_TRPA1
1861	271971463674846704	1	0.45454545454545453	pre	backward_paired	OR42bL>Chrimson_TRPA1
1862	271971463674846704	2	9.090909090909092	pre	backward_paired	OR42bL>Chrimson_TRPA1
1863	278842026765773173	0	17.272727272727273	pre	backward_paired	OR42bL>Chrimson_TRPA1
1864	278842026765773173	1	5.0	pre	backward_paired	OR42bL>Chrimson_TRPA1
1865	278842026765773173	2	40.0	pre	backward_paired	OR42bL>Chrimson_TRPA1
1866	278944572483518133	0	34.09090909090909	pre	backward_paired	OR42bL>Chrimson_TRPA1
1867	278944572483518133	1	57.6	pre	backward_paired	OR42bL>Chrimson_TRPA1
1868	278944572483518133	2	57.563025210084035	pre	backward_paired	OR42bL>Chrimson_TRPA1
1869	280585303967437877	0	70.45454545454545	pre	backward_paired	OR42bL>Chrimson_TRPA1
1870	280585303967437877	1	30.454545454545453	pre	backward_paired	OR42bL>Chrimson_TRPA1
1871	280585303967437877	2	8.636363636363637	pre	backward_paired	OR42bL>Chrimson_TRPA1
1872	281200578273907765	0	8.94308943089431	pre	backward_paired	OR42bL>Chrimson_TRPA1
1873	281200578273907765	1	46.36363636363637	pre	backward_paired	OR42bL>Chrimson_TRPA1
1874	281200578273907765	2	5.0	pre	backward_paired	OR42bL>Chrimson_TRPA1
1875	281815852580377685	0	11.818181818181818	pre	backward_paired	OR42bL>Chrimson_TRPA1
1876	281815852580377685	1	17.727272727272727	pre	backward_paired	OR42bL>Chrimson_TRPA1
1877	281815852580377685	2	16.818181818181817	pre	backward_paired	OR42bL>Chrimson_TRPA1
1878	282226035451357621	0	57.72727272727273	pre	backward_paired	OR42bL>Chrimson_TRPA1
1879	282226035451357621	1	65.45454545454545	pre	backward_paired	OR42bL>Chrimson_TRPA1
1880	282226035451357621	2	48.18181818181818	pre	backward_paired	OR42bL>Chrimson_TRPA1
1881	642264050453940815	0	45.45454545454545	pre	backward_paired	OR42bL>Chrimson_TRPA1
1882	642264050453940815	1	28.181818181818183	pre	backward_paired	OR42bL>Chrimson_TRPA1
1883	642264050453940815	2	51.58371040723982	pre	backward_paired	OR42bL>Chrimson_TRPA1
1884	642879324760410703	0	12.272727272727273	pre	backward_paired	OR42bL>Chrimson_TRPA1
1885	642879324760410703	1	18.636363636363637	pre	backward_paired	OR42bL>Chrimson_TRPA1
1886	642879324760410703	2	96.83257918552036	pre	backward_paired	OR42bL>Chrimson_TRPA1
1887	643084416195900751	0	11.818181818181818	pre	backward_paired	OR42bL>Chrimson_TRPA1
1888	643084416195900751	1	0.0	pre	backward_paired	OR42bL>Chrimson_TRPA1
1889	643084416195900751	2	54.751131221719454	pre	backward_paired	OR42bL>Chrimson_TRPA1
1890	643289507631390671	0	6.818181818181818	pre	backward_paired	OR42bL>Chrimson_TRPA1
1891	643289507631390671	1	39.54545454545455	pre	backward_paired	OR42bL>Chrimson_TRPA1
1892	643289507631390671	2	0.0	pre	backward_paired	OR42bL>Chrimson_TRPA1
1893	644109873373350607	0	72.8	pre	backward_paired	OR42bL>Chrimson_TRPA1
1894	644109873373350607	1	2.074688796680498	pre	backward_paired	OR42bL>Chrimson_TRPA1
1895	644109873373350607	2	7.751937984496124	pre	backward_paired	OR42bL>Chrimson_TRPA1
1896	646263333445995215	0	42.083333333333336	pre	backward_paired	OR42bL>Chrimson_TRPA1
1897	646263333445995215	1	57.67634854771784	pre	backward_paired	OR42bL>Chrimson_TRPA1
1898	646263333445995215	2	10.683760683760683	pre	backward_paired	OR42bL>Chrimson_TRPA1
1899	41756327336360703	0	0.0	ON	backward_paired	OR42bL>Chrimson_TRPA1
1900	41756327336360703	1	11.428571428571429	ON	backward_paired	OR42bL>Chrimson_TRPA1
1901	41756327336360703	2	0.3629764065335753	ON	backward_paired	OR42bL>Chrimson_TRPA1
1902	48934527578509535	0	0.0	ON	backward_paired	OR42bL>Chrimson_TRPA1
1903	48934527578509535	1	0.0	ON	backward_paired	OR42bL>Chrimson_TRPA1
1904	48934527578509535	2	39.81042654028436	ON	backward_paired	OR42bL>Chrimson_TRPA1
1905	53859116359883560	0	32.38095238095238	ON	backward_paired	OR42bL>Chrimson_TRPA1
1906	53859116359883560	1	38.095238095238095	ON	backward_paired	OR42bL>Chrimson_TRPA1
1907	53859116359883560	2	22.40566037735849	ON	backward_paired	OR42bL>Chrimson_TRPA1
1908	53961666638256416	0	0.0	ON	backward_paired	OR42bL>Chrimson_TRPA1
1909	53961666638256416	1	2.619047619047619	ON	backward_paired	OR42bL>Chrimson_TRPA1
1910	53961666638256416	2	30.16627078384798	ON	backward_paired	OR42bL>Chrimson_TRPA1
1911	54146061640155392	0	31.956521739130434	ON	backward_paired	OR42bL>Chrimson_TRPA1
1912	54146061640155392	1	0.0	ON	backward_paired	OR42bL>Chrimson_TRPA1
1913	54146061640155392	2	0.0	ON	backward_paired	OR42bL>Chrimson_TRPA1
1914	54471996336747957	0	0.0	ON	backward_paired	OR42bL>Chrimson_TRPA1
1915	54471996336747957	1	16.904761904761905	ON	backward_paired	OR42bL>Chrimson_TRPA1
1916	54471996336747957	2	9.047619047619047	ON	backward_paired	OR42bL>Chrimson_TRPA1
1917	54474418030120704	0	3.0952380952380953	ON	backward_paired	OR42bL>Chrimson_TRPA1
1918	54474418030120704	1	15.714285714285714	ON	backward_paired	OR42bL>Chrimson_TRPA1
1919	54474418030120704	2	3.3333333333333335	ON	backward_paired	OR42bL>Chrimson_TRPA1
1920	54576968308493560	0	17.857142857142858	ON	backward_paired	OR42bL>Chrimson_TRPA1
1921	54576968308493560	1	3.7914691943127963	ON	backward_paired	OR42bL>Chrimson_TRPA1
1922	54576968308493560	2	0.0	ON	backward_paired	OR42bL>Chrimson_TRPA1
1923	55394907796452805	0	12.380952380952381	ON	backward_paired	OR42bL>Chrimson_TRPA1
1924	55394907796452805	1	12.142857142857142	ON	backward_paired	OR42bL>Chrimson_TRPA1
1925	55394907796452805	2	1.6666666666666667	ON	backward_paired	OR42bL>Chrimson_TRPA1
1926	61342559425661837	0	21.19047619047619	ON	backward_paired	OR42bL>Chrimson_TRPA1
1927	61342559425661837	1	14.523809523809524	ON	backward_paired	OR42bL>Chrimson_TRPA1
1928	61342559425661837	2	0.0	ON	backward_paired	OR42bL>Chrimson_TRPA1
1929	102155755089135445	0	12.037037037037036	ON	backward_paired	OR42bL>Chrimson_TRPA1
1930	102155755089135445	1	6.3457330415754925	ON	backward_paired	OR42bL>Chrimson_TRPA1
1931	102155755089135445	2	6.451612903225806	ON	backward_paired	OR42bL>Chrimson_TRPA1
1932	102360846524625413	0	27.38095238095238	ON	backward_paired	OR42bL>Chrimson_TRPA1
1933	102360846524625413	1	0.0	ON	backward_paired	OR42bL>Chrimson_TRPA1
1934	102360846524625413	2	42.99287410926366	ON	backward_paired	OR42bL>Chrimson_TRPA1
1935	103693940855310197	0	49.523809523809526	ON	backward_paired	OR42bL>Chrimson_TRPA1
1936	103693940855310197	1	0.0	ON	backward_paired	OR42bL>Chrimson_TRPA1
1937	103693940855310197	2	22.014051522248245	ON	backward_paired	OR42bL>Chrimson_TRPA1
1938	108103406718344469	0	13.80952380952381	ON	backward_paired	OR42bL>Chrimson_TRPA1
1939	108103406718344469	1	0.0	ON	backward_paired	OR42bL>Chrimson_TRPA1
1940	108103406718344469	2	0.0	ON	backward_paired	OR42bL>Chrimson_TRPA1
1941	114762797899976229	0	3.5714285714285716	ON	backward_paired	OR42bL>Chrimson_TRPA1
1942	114762797899976229	1	2.8503562945368173	ON	backward_paired	OR42bL>Chrimson_TRPA1
1943	114762797899976229	2	15.20190023752969	ON	backward_paired	OR42bL>Chrimson_TRPA1
1944	117024884164166345	0	3.1779661016949152	ON	backward_paired	OR42bL>Chrimson_TRPA1
1945	117024884164166345	1	16.359918200409	ON	backward_paired	OR42bL>Chrimson_TRPA1
1946	117024884164166345	2	21.73913043478261	ON	backward_paired	OR42bL>Chrimson_TRPA1
1947	124100538688570185	0	0.0	ON	backward_paired	OR42bL>Chrimson_TRPA1
1948	124100538688570185	1	16.705336426914155	ON	backward_paired	OR42bL>Chrimson_TRPA1
1949	124100538688570185	2	0.0	ON	backward_paired	OR42bL>Chrimson_TRPA1
1950	145430047977556990	0	36.666666666666664	ON	backward_paired	OR42bL>Chrimson_TRPA1
1951	145430047977556990	1	3.8095238095238093	ON	backward_paired	OR42bL>Chrimson_TRPA1
1952	145430047977556990	2	4.523809523809524	ON	backward_paired	OR42bL>Chrimson_TRPA1
1953	146968233743731742	0	9.761904761904763	ON	backward_paired	OR42bL>Chrimson_TRPA1
1954	146968233743731742	1	46.42857142857143	ON	backward_paired	OR42bL>Chrimson_TRPA1
1955	146968233743731742	2	49.285714285714285	ON	backward_paired	OR42bL>Chrimson_TRPA1
1956	147583508050201662	0	0.0	ON	backward_paired	OR42bL>Chrimson_TRPA1
1957	147583508050201662	1	0.0	ON	backward_paired	OR42bL>Chrimson_TRPA1
1958	147583508050201662	2	36.42857142857143	ON	backward_paired	OR42bL>Chrimson_TRPA1
1959	153428613961636791	0	1.9047619047619047	ON	backward_paired	OR42bL>Chrimson_TRPA1
1960	153428613961636791	1	6.4133016627078385	ON	backward_paired	OR42bL>Chrimson_TRPA1
1961	153428613961636791	2	6.904761904761905	ON	backward_paired	OR42bL>Chrimson_TRPA1
1962	154146433985851671	0	57.04225352112676	ON	backward_paired	OR42bL>Chrimson_TRPA1
1963	154146433985851671	1	6.175771971496437	ON	backward_paired	OR42bL>Chrimson_TRPA1
1964	154146433985851671	2	9.929078014184396	ON	backward_paired	OR42bL>Chrimson_TRPA1
1965	156197348340751351	0	0.0	ON	backward_paired	OR42bL>Chrimson_TRPA1
1966	156197348340751351	1	14.726840855106888	ON	backward_paired	OR42bL>Chrimson_TRPA1
1967	156197348340751351	2	0.0	ON	backward_paired	OR42bL>Chrimson_TRPA1
1968	157325351234968610	0	0.0	ON	backward_paired	OR42bL>Chrimson_TRPA1
1969	157325351234968610	1	0.0	ON	backward_paired	OR42bL>Chrimson_TRPA1
1970	157325351234968610	2	24.047619047619047	ON	backward_paired	OR42bL>Chrimson_TRPA1
1971	157838079824671063	0	0.0	ON	backward_paired	OR42bL>Chrimson_TRPA1
1972	157838079824671063	1	0.0	ON	backward_paired	OR42bL>Chrimson_TRPA1
1973	157838079824671063	2	6.837606837606837	ON	backward_paired	OR42bL>Chrimson_TRPA1
1974	159376265590884706	0	0.0	ON	backward_paired	OR42bL>Chrimson_TRPA1
1975	159376265590884706	1	0.0	ON	backward_paired	OR42bL>Chrimson_TRPA1
1976	159376265590884706	2	0.0	ON	backward_paired	OR42bL>Chrimson_TRPA1
1977	162144999969999266	0	18.83116883116883	ON	backward_paired	OR42bL>Chrimson_TRPA1
1978	162144999969999266	1	0.0	ON	backward_paired	OR42bL>Chrimson_TRPA1
1979	162144999969999266	2	0.0	ON	backward_paired	OR42bL>Chrimson_TRPA1
1980	169425745928876642	0	8.370044052863436	ON	backward_paired	OR42bL>Chrimson_TRPA1
1981	169425745928876642	1	7.142857142857143	ON	backward_paired	OR42bL>Chrimson_TRPA1
1982	169425745928876642	2	0.0	ON	backward_paired	OR42bL>Chrimson_TRPA1
1983	169433280089106017	0	36.57957244655582	ON	backward_paired	OR42bL>Chrimson_TRPA1
1984	169433280089106017	1	33.87850467289719	ON	backward_paired	OR42bL>Chrimson_TRPA1
1985	169433280089106017	2	39.523809523809526	ON	backward_paired	OR42bL>Chrimson_TRPA1
1986	169843481202597441	0	54.156769596199524	ON	backward_paired	OR42bL>Chrimson_TRPA1
1987	169843481202597441	1	13.333333333333334	ON	backward_paired	OR42bL>Chrimson_TRPA1
1988	169843481202597441	2	43.095238095238095	ON	backward_paired	OR42bL>Chrimson_TRPA1
1989	169938474517601538	0	0.0	ON	backward_paired	OR42bL>Chrimson_TRPA1
1990	169938474517601538	1	0.0	ON	backward_paired	OR42bL>Chrimson_TRPA1
1991	169938474517601538	2	0.0	ON	backward_paired	OR42bL>Chrimson_TRPA1
1992	170656294541816418	0	5.225653206650831	ON	backward_paired	OR42bL>Chrimson_TRPA1
1993	170656294541816418	1	11.904761904761905	ON	backward_paired	OR42bL>Chrimson_TRPA1
1994	170656294541816418	2	0.0	ON	backward_paired	OR42bL>Chrimson_TRPA1
1995	171586835934936001	0	1.179245283018868	ON	backward_paired	OR42bL>Chrimson_TRPA1
1996	171586835934936001	1	0.9478672985781991	ON	backward_paired	OR42bL>Chrimson_TRPA1
1997	171586835934936001	2	4.761904761904762	ON	backward_paired	OR42bL>Chrimson_TRPA1
1998	171650540156825409	0	0.0	ON	backward_paired	OR42bL>Chrimson_TRPA1
1999	171650540156825409	1	7.142857142857143	ON	backward_paired	OR42bL>Chrimson_TRPA1
2000	171650540156825409	2	6.502242152466367	ON	backward_paired	OR42bL>Chrimson_TRPA1
2001	231568450882315025	0	0.0	ON	backward_paired	OR42bL>Chrimson_TRPA1
2002	231568450882315025	1	14.761904761904763	ON	backward_paired	OR42bL>Chrimson_TRPA1
2003	231568450882315025	2	0.0	ON	backward_paired	OR42bL>Chrimson_TRPA1
2004	231876088035550001	0	9.523809523809524	ON	backward_paired	OR42bL>Chrimson_TRPA1
2005	231876088035550001	1	0.0	ON	backward_paired	OR42bL>Chrimson_TRPA1
2006	231876088035550001	2	32.142857142857146	ON	backward_paired	OR42bL>Chrimson_TRPA1
2007	241925568374558353	0	20.0	ON	backward_paired	OR42bL>Chrimson_TRPA1
2008	241925568374558353	1	3.0952380952380953	ON	backward_paired	OR42bL>Chrimson_TRPA1
2009	241925568374558353	2	6.666666666666667	ON	backward_paired	OR42bL>Chrimson_TRPA1
2010	242028114092303345	0	29.285714285714285	ON	backward_paired	OR42bL>Chrimson_TRPA1
2011	242028114092303345	1	23.571428571428573	ON	backward_paired	OR42bL>Chrimson_TRPA1
2012	242028114092303345	2	0.0	ON	backward_paired	OR42bL>Chrimson_TRPA1
2013	242335751245538289	0	10.714285714285714	ON	backward_paired	OR42bL>Chrimson_TRPA1
2014	242335751245538289	1	0.0	ON	backward_paired	OR42bL>Chrimson_TRPA1
2015	242335751245538289	2	8.095238095238095	ON	backward_paired	OR42bL>Chrimson_TRPA1
2016	245575928506981105	0	7.619047619047619	ON	backward_paired	OR42bL>Chrimson_TRPA1
2017	245575928506981105	1	1.6666666666666667	ON	backward_paired	OR42bL>Chrimson_TRPA1
2018	245575928506981105	2	25.0	ON	backward_paired	OR42bL>Chrimson_TRPA1
2019	264793263432697872	0	27.61904761904762	ON	backward_paired	OR42bL>Chrimson_TRPA1
2020	264793263432697872	1	0.6896551724137931	ON	backward_paired	OR42bL>Chrimson_TRPA1
2021	264793263432697872	2	24.523809523809526	ON	backward_paired	OR42bL>Chrimson_TRPA1
2022	268382363553772304	0	0.0	ON	backward_paired	OR42bL>Chrimson_TRPA1
[truncated: 206 more rows]
