# Supplementary material for: High-throughput automated methods for classical and operant conditioning of Drosophila larvae
Source: eLife. 2022 Oct 28;11:e70015. doi: 10.7554/eLife.70015 (PMC9678368; doi:10.7554/eLife.70015)
Supplement: Figure 3—source data 1. [file elife-70015-fig3-data1.zip › data_fig3_f.csv]

	larvaHashes	protocolLabel	genotypeLabel	cast_large
0	102155755089135445	backward_paired	OR42bL>Chrimson_TRPA1	-56.86364036726002
1	102360846524625413	backward_paired	OR42bL>Chrimson_TRPA1	-38.068091844813935
2	103693940855310197	backward_paired	OR42bL>Chrimson_TRPA1	-9.105915237591603
3	108103406718344469	backward_paired	OR42bL>Chrimson_TRPA1	-59.00237529691212
4	110667040562942678	forward_paired	OR42bL>Chrimson_72F11G>TRPA1	5.216594232071099
5	110769586280687654	forward_paired	OR42bL>Chrimson_72F11G>TRPA1	-14.527282346033239
6	111589952022647526	forward_paired	OR42bL>Chrimson_72F11G>TRPA1	-6.650868932337406
7	112210215643050276	backward_paired	OR42bL>Chrimson_72F11G>TRPA1	-8.480871032307803
8	113748469818643140	backward_paired	OR42bL>Chrimson_72F11G>TRPA1	-33.10719721678626
9	114158670932134564	backward_paired	OR42bL>Chrimson_72F11G>TRPA1	-26.50793650793651
10	114363771488880292	backward_paired	OR42bL>Chrimson_72F11G>TRPA1	-42.3153091018256
11	114762797899976229	backward_paired	OR42bL>Chrimson_TRPA1	-28.954680843041896
12	1148214006367738	backward_paired	OR42bL>Chrimson_72F11G>TRPA1	-11.213429580156964
13	1148273277266070	forward_paired	OR42bL>Chrimson_TRPA1	-31.37409041209516
14	115076506412022767	backward_paired	OR42bL>Chrimson_72F11G>TRPA1	-36.67268700953098
15	1154582447201939630	backward_paired	OR42bL>Chrimson_72F11G>TRPA1	-40.64363767361805
16	117024884164166345	backward_paired	OR42bL>Chrimson_TRPA1	-40.034363766934554
17	117081655806165791	backward_paired	OR42bL>Chrimson_72F11G>TRPA1	-30.952380952380953
18	117845240791137327	backward_paired	OR42bL>Chrimson_72F11G>TRPA1	-18.680812354244296
19	118870697968577856	forward_paired	OR42bL>Chrimson_72F11G>TRPA1	7.24240432850921
20	119485981387036469	forward_paired	OR42bL>Chrimson_TRPA1	-14.59933737646002
21	120511438564486293	forward_paired	OR42bL>Chrimson_TRPA1	-24.533046789578854
22	120716529999976261	forward_paired	OR42bL>Chrimson_TRPA1	-22.719703439568285
23	122876709011373600	forward_paired	OR42bL>Chrimson_72F11G>TRPA1	9.265091033392636
24	123620257109747503	backward_paired	OR42bL>Chrimson_72F11G>TRPA1	2.962304584072392
25	123792892420337056	forward_paired	OR42bL>Chrimson_72F11G>TRPA1	-17.623086121716202
26	123895438139044606	forward_paired	OR42bL>Chrimson_72F11G>TRPA1	-14.896128803964299
27	124100538688570185	backward_paired	OR42bL>Chrimson_TRPA1	-34.57100169091791
28	124398332525562741	forward_paired	OR42bL>Chrimson_TRPA1	-32.93650793650794
29	126356535364924206	forward_paired	OR42bL>Chrimson_72F11G>TRPA1	-20.385039405270923
30	1297364563732986060	forward_paired	OR42bL>Chrimson_TRPA1	-30.590996493609314
31	134976377453842809	backward_paired	OR42bL>Chrimson_72F11G>TRPA1	-39.797137408539385
32	135284028288961385	backward_paired	OR42bL>Chrimson_72F11G>TRPA1	-31.300831539982685
33	136412081351062809	backward_paired	OR42bL>Chrimson_72F11G>TRPA1	-38.853317515073094
34	136719732186181385	backward_paired	OR42bL>Chrimson_72F11G>TRPA1	-41.786505028966765
35	140346689161552377	backward_paired	OR42bL>Chrimson_72F11G>TRPA1	-35.00597074374939
36	141157703770910425	backward_paired	OR42bL>Chrimson_72F11G>TRPA1	-35.78467980552117
37	145430047977556990	backward_paired	OR42bL>Chrimson_TRPA1	-23.253968253968253
38	146968233743731742	backward_paired	OR42bL>Chrimson_TRPA1	-9.523809523809533
39	147583508050201662	backward_paired	OR42bL>Chrimson_TRPA1	-27.14285714285714
40	14786794459381817	backward_paired	OR42bL>Chrimson_72F11G>TRPA1	15.323115786298679
41	153428613961636791	backward_paired	OR42bL>Chrimson_TRPA1	-32.35983863062248
42	154146433985851671	backward_paired	OR42bL>Chrimson_TRPA1	-28.086377382199554
43	156197348340751351	backward_paired	OR42bL>Chrimson_TRPA1	4.908946951702296
44	157325351234968610	backward_paired	OR42bL>Chrimson_TRPA1	-38.0952380952381
45	157838079824671063	backward_paired	OR42bL>Chrimson_TRPA1	-30.48787219211122
46	159376265590884706	backward_paired	OR42bL>Chrimson_TRPA1	-11.265369997764362
47	162144999969999266	backward_paired	OR42bL>Chrimson_TRPA1	-20.075524255901534
48	16222434507811583	backward_paired	OR42bL>Chrimson_72F11G>TRPA1	-17.17358519021227
49	166964639605967512	backward_paired	OR42bL>Chrimson_72F11G>TRPA1	-17.840309520912086
50	169425745928876642	backward_paired	OR42bL>Chrimson_TRPA1	-32.407325513052385
51	169433280089106017	backward_paired	OR42bL>Chrimson_TRPA1	-21.018949315191072
52	169843481202597441	backward_paired	OR42bL>Chrimson_TRPA1	-6.233457753647784
53	169938474517601538	backward_paired	OR42bL>Chrimson_TRPA1	-27.857142857142858
54	170656294541816418	backward_paired	OR42bL>Chrimson_TRPA1	-50.32160766127512
55	171586835934936001	backward_paired	OR42bL>Chrimson_TRPA1	-40.82535400719251
56	171650540156825409	backward_paired	OR42bL>Chrimson_TRPA1	-23.445103749879486
57	171997027947455155	backward_paired	OR42bL>Chrimson_72F11G>TRPA1	-31.281774336765956
58	1729812678238926533	forward_paired	OR42bL>Chrimson_TRPA1	-26.363722052558156
59	1730325429630790819	forward_paired	OR42bL>Chrimson_TRPA1	-27.641480978773142
60	1730838171922630597	backward_paired	OR42bL>Chrimson_72F11G>TRPA1	-23.097116675390993
61	175688837968878035	backward_paired	OR42bL>Chrimson_72F11G>TRPA1	-43.48057023519886
62	183064317285980289	forward_paired	OR42bL>Chrimson_72F11G>TRPA1	4.700621354770568
63	183269408721470273	forward_paired	OR42bL>Chrimson_72F11G>TRPA1	7.135348792062619
64	187277019411973067	forward_paired	OR42bL>Chrimson_72F11G>TRPA1	-31.3905212259649
65	187908396387390049	forward_paired	OR42bL>Chrimson_72F11G>TRPA1	5.2573536684271955
66	187994871360583083	forward_paired	OR42bL>Chrimson_72F11G>TRPA1	8.7813734554558
67	188199971917328811	forward_paired	OR42bL>Chrimson_72F11G>TRPA1	13.430418881725293
68	188712723309193099	forward_paired	OR42bL>Chrimson_72F11G>TRPA1	-43.34473466003317
69	194344355341868336	forward_paired	OR42bL>Chrimson_TRPA1	-15.797986653093544
70	196087632543533072	forward_paired	OR42bL>Chrimson_TRPA1	-20.183425705991024
71	196190178261278032	forward_paired	OR42bL>Chrimson_TRPA1	-6.2922746295667835
72	196600361132257968	forward_paired	OR42bL>Chrimson_TRPA1	7.702560042227503
73	197113089720982896	forward_paired	OR42bL>Chrimson_TRPA1	-11.434226897409797
74	197933446357948980	backward_paired	OR42bL>Chrimson_72F11G>TRPA1	-0.3849160309982764
75	198753812099908852	backward_paired	OR42bL>Chrimson_72F11G>TRPA1	-42.87119251931422
76	199163994970888788	backward_paired	OR42bL>Chrimson_72F11G>TRPA1	-32.968653915014514
77	199369086406378740	backward_paired	OR42bL>Chrimson_72F11G>TRPA1	-15.849119981709421
78	2018658346960850912	backward_paired	OR42bL>Chrimson_72F11G>TRPA1	-35.88610428752643
79	2018658356060875420	forward_paired	OR42bL>Chrimson_TRPA1	-27.022772687855827
80	205633519254710974	forward_paired	OR42bL>Chrimson_72F11G>TRPA1	20.469467235879623
81	205941170089829566	forward_paired	OR42bL>Chrimson_72F11G>TRPA1	10.350602637435742
82	206146270646575262	forward_paired	OR42bL>Chrimson_72F11G>TRPA1	-7.241212913670182
83	21247174677315765	backward_paired	OR42bL>Chrimson_72F11G>TRPA1	-8.389888021716999
84	21452266112805729	backward_paired	OR42bL>Chrimson_72F11G>TRPA1	-13.123703955057877
85	214811066769914782	forward_paired	OR42bL>Chrimson_72F11G>TRPA1	-14.27917108294887
86	215366218365616109	forward_paired	OR42bL>Chrimson_72F11G>TRPA1	-3.83493879481469
87	215468764083361069	forward_paired	OR42bL>Chrimson_72F11G>TRPA1	-5.143199670042776
88	215683446533249641	forward_paired	OR42bL>Chrimson_72F11G>TRPA1	-14.462919456763446
89	215981492672085997	forward_paired	OR42bL>Chrimson_72F11G>TRPA1	13.809523809523814
90	216084038389830989	forward_paired	OR42bL>Chrimson_72F11G>TRPA1	-0.7936507936507908
91	216186584107575949	forward_paired	OR42bL>Chrimson_72F11G>TRPA1	-25.793650793650798
92	2162260783644842498	backward_paired	OR42bL>Chrimson_72F11G>TRPA1	-53.26539835902925
93	217119150430469641	forward_paired	OR42bL>Chrimson_72F11G>TRPA1	24.987991809591552
94	217221700708842473	forward_paired	OR42bL>Chrimson_72F11G>TRPA1	-31.66163620195746
95	217568659404709150	forward_paired	OR42bL>Chrimson_72F11G>TRPA1	-19.555681603327663
96	219179163778668973	forward_paired	OR42bL>Chrimson_72F11G>TRPA1	-10.793650793650794
97	231568450882315025	backward_paired	OR42bL>Chrimson_TRPA1	-31.984126984126984
98	231876088035550001	backward_paired	OR42bL>Chrimson_TRPA1	-26.666666666666664
99	232491353237981410	forward_paired	OR42bL>Chrimson_72F11G>TRPA1	15.163451041159565
100	234747368132421379	forward_paired	OR42bL>Chrimson_TRPA1	14.330789022409952
101	236593191054819553	forward_paired	OR42bL>Chrimson_TRPA1	-12.547684945938432
102	236695736769576067	forward_paired	OR42bL>Chrimson_TRPA1	-36.79259510613429
103	236798282487321059	forward_paired	OR42bL>Chrimson_TRPA1	-24.65671304151114
104	236900828205066019	forward_paired	OR42bL>Chrimson_TRPA1	-18.632696150510874
105	237896296631830530	forward_paired	OR42bL>Chrimson_72F11G>TRPA1	-11.188841326844052
106	240117605814621026	forward_paired	OR42bL>Chrimson_72F11G>TRPA1	10.409898489534108
107	241925568374558353	backward_paired	OR42bL>Chrimson_TRPA1	-46.42857142857143
108	242028114092303345	backward_paired	OR42bL>Chrimson_TRPA1	-28.730158730158728
109	242335751245538289	backward_paired	OR42bL>Chrimson_TRPA1	-61.34920634920635
110	245575928506981105	backward_paired	OR42bL>Chrimson_TRPA1	-22.857142857142854
111	245617205101359860	backward_paired	OR42bL>Chrimson_72F11G>TRPA1	-15.155032922402555
112	246027387972339796	backward_paired	OR42bL>Chrimson_72F11G>TRPA1	-31.15357053280304
113	246232479407829748	backward_paired	OR42bL>Chrimson_72F11G>TRPA1	-36.19650869057045
114	246540125676082945	forward_paired	OR42bL>Chrimson_TRPA1	-24.97756664027448
115	246847753714299668	backward_paired	OR42bL>Chrimson_72F11G>TRPA1	-52.70746144855408
116	247257945700297825	forward_paired	OR42bL>Chrimson_TRPA1	-48.216830675262976
117	251730169222918004	backward_paired	OR42bL>Chrimson_72F11G>TRPA1	-39.82959758107378
118	2583977174486071	forward_paired	OR42bL>Chrimson_TRPA1	-33.796139199939674
119	264793263432697872	backward_paired	OR42bL>Chrimson_TRPA1	-20.681910228328643
120	265294194728435822	forward_paired	OR42bL>Chrimson_TRPA1	5.830842743037216
121	266228903481150402	forward_paired	OR42bL>Chrimson_TRPA1	-42.08959193918737
122	266331449198895394	forward_paired	OR42bL>Chrimson_TRPA1	-14.231502393604906
123	266844177787620322	forward_paired	OR42bL>Chrimson_TRPA1	-17.269023787859094
124	268382363553772304	backward_paired	OR42bL>Chrimson_TRPA1	-32.84322360487619
125	271971463674846704	backward_paired	OR42bL>Chrimson_TRPA1	-35.317460317460316
126	278842026765773173	backward_paired	OR42bL>Chrimson_TRPA1	-19.565848508841388
127	278944572483518133	backward_paired	OR42bL>Chrimson_TRPA1	-42.30048456013389
128	27913895934550968	forward_paired	OR42bL>Chrimson_TRPA1	-11.088866267013533
129	279239792151527502	forward_paired	OR42bL>Chrimson_TRPA1	-18.397665438124953
130	280585303967437877	backward_paired	OR42bL>Chrimson_TRPA1	-45.66941899483467
131	281200578273907765	backward_paired	OR42bL>Chrimson_TRPA1	-46.95767195767197
132	281815852580377685	backward_paired	OR42bL>Chrimson_TRPA1	-41.00233759378653
133	282226035451357621	backward_paired	OR42bL>Chrimson_TRPA1	-37.428835350450555
134	291660241483885533	forward_paired	OR42bL>Chrimson_TRPA1	-25.743993700209185
135	292070424354865501	forward_paired	OR42bL>Chrimson_TRPA1	-14.54675393064019
136	292890780988807882	backward_paired	OR42bL>Chrimson_72F11G>TRPA1	-43.77672660256342
137	292993326706552842	backward_paired	OR42bL>Chrimson_72F11G>TRPA1	-34.21255533969133
138	293300963859787786	backward_paired	OR42bL>Chrimson_72F11G>TRPA1	-29.946519188603805
139	294018792992020189	forward_paired	OR42bL>Chrimson_TRPA1	-13.426885695425845
140	294121329601747658	backward_paired	OR42bL>Chrimson_72F11G>TRPA1	-27.114240580886037
141	294531521580745117	forward_paired	OR42bL>Chrimson_TRPA1	-10.27984653577071
142	294634067298490077	forward_paired	OR42bL>Chrimson_TRPA1	-35.230317948846974
143	294839149625962570	backward_paired	OR42bL>Chrimson_72F11G>TRPA1	-38.72313118720187
144	29554700388516684	forward_paired	OR42bL>Chrimson_TRPA1	-9.86930161482092
145	29862351223635256	forward_paired	OR42bL>Chrimson_TRPA1	-33.45533215126069
146	304683547635499379	forward_paired	OR42bL>Chrimson_TRPA1	-29.72339212803094
147	310015924958238451	forward_paired	OR42bL>Chrimson_TRPA1	-26.530673031156972
148	315963576587447539	forward_paired	OR42bL>Chrimson_TRPA1	-28.926969045733884
149	35707707975866306	forward_paired	OR42bL>Chrimson_72F11G>TRPA1	28.995029207881817
150	38476565491933450	forward_paired	OR42bL>Chrimson_72F11G>TRPA1	-2.115732351222084
151	38989316883797738	forward_paired	OR42bL>Chrimson_72F11G>TRPA1	-42.291818134044355
152	39296967718916306	forward_paired	OR42bL>Chrimson_72F11G>TRPA1	-4.402709359605911
153	41756327336360703	backward_paired	OR42bL>Chrimson_TRPA1	-38.43269128968552
154	466418877148924898	backward_paired	OR42bL>Chrimson_72F11G>TRPA1	-27.857813320902515
155	466521427427297762	backward_paired	OR42bL>Chrimson_72F11G>TRPA1	-42.511997046880765
156	467034178819162082	backward_paired	OR42bL>Chrimson_72F11G>TRPA1	-49.67872299505127
157	47806515578313937	forward_paired	OR42bL>Chrimson_72F11G>TRPA1	-20.687076993089473
158	48831972755763769	forward_paired	OR42bL>Chrimson_72F11G>TRPA1	13.450439158748864
159	48934518473508753	forward_paired	OR42bL>Chrimson_72F11G>TRPA1	-17.443683541712534
160	48934527578509535	backward_paired	OR42bL>Chrimson_TRPA1	-27.387533477580874
161	49037064191253737	forward_paired	OR42bL>Chrimson_72F11G>TRPA1	8.255241284523755
162	49139609908998721	forward_paired	OR42bL>Chrimson_72F11G>TRPA1	-27.61346507056943
163	49242155626743705	forward_paired	OR42bL>Chrimson_72F11G>TRPA1	9.522734285050062
164	501388522076042535	backward_paired	OR42bL>Chrimson_72F11G>TRPA1	-39.91342304576808
165	502003823746279655	backward_paired	OR42bL>Chrimson_72F11G>TRPA1	-42.94385920109319
166	502106374024652519	backward_paired	OR42bL>Chrimson_72F11G>TRPA1	-30.661769244278517
167	502208924303025383	backward_paired	OR42bL>Chrimson_72F11G>TRPA1	-27.453296968225654
168	53859116359883560	backward_paired	OR42bL>Chrimson_TRPA1	-36.435416680005034
169	53961666638256416	backward_paired	OR42bL>Chrimson_TRPA1	-31.702041843454865
170	54146061640155392	backward_paired	OR42bL>Chrimson_TRPA1	-9.232786805250575
171	54471996336747957	backward_paired	OR42bL>Chrimson_TRPA1	-38.149496141823505
172	54474418030120704	backward_paired	OR42bL>Chrimson_TRPA1	-20.614560947102518
173	54576968308493560	backward_paired	OR42bL>Chrimson_TRPA1	-17.896690057517446
174	55394907796452805	backward_paired	OR42bL>Chrimson_TRPA1	-26.587301587301585
175	56215264440362784	backward_paired	OR42bL>Chrimson_72F11G>TRPA1	-18.17802392890038
176	56317810158107768	backward_paired	OR42bL>Chrimson_72F11G>TRPA1	-28.038177071519748
177	56730515056341745	backward_paired	OR42bL>Chrimson_72F11G>TRPA1	-53.175017548518355
178	56830538746832688	backward_paired	OR42bL>Chrimson_72F11G>TRPA1	-42.82967973777724
179	56933084464577672	backward_paired	OR42bL>Chrimson_72F11G>TRPA1	-19.009266138372467
180	57138175900067640	backward_paired	OR42bL>Chrimson_72F11G>TRPA1	-32.56335283602606
181	577711566759037907	backward_paired	OR42bL>Chrimson_72F11G>TRPA1	-20.915054364529794
182	578019149180771159	backward_paired	OR42bL>Chrimson_72F11G>TRPA1	0.2956672955533861
183	58986630278538534	forward_paired	OR42bL>Chrimson_TRPA1	-9.311386532409946
184	59909573685900321	backward_paired	OR42bL>Chrimson_72F11G>TRPA1	-18.87167121881362
185	60832526191256033	backward_paired	OR42bL>Chrimson_72F11G>TRPA1	-41.85430984084594
186	61342559425661837	backward_paired	OR42bL>Chrimson_TRPA1	-32.34739659917807
187	61813949505984502	forward_paired	OR42bL>Chrimson_TRPA1	-12.53968253968254
188	642264050453940815	backward_paired	OR42bL>Chrimson_TRPA1	-7.857142857142858
189	642879324760410703	backward_paired	OR42bL>Chrimson_TRPA1	-26.19047619047619
190	643084416195900751	backward_paired	OR42bL>Chrimson_TRPA1	-59.82915717539863
191	64319235649946868	forward_paired	OR42bL>Chrimson_72F11G>TRPA1	-30.93283784108344
192	64319244754916306	forward_paired	OR42bL>Chrimson_TRPA1	-49.2093757672213
193	643289507631390671	backward_paired	OR42bL>Chrimson_TRPA1	6.0317460317460325
194	644109873373350607	backward_paired	OR42bL>Chrimson_TRPA1	-21.130290715523717
195	64421785928319732	forward_paired	OR42bL>Chrimson_72F11G>TRPA1	24.946339991323867
196	64421795033289170	forward_paired	OR42bL>Chrimson_TRPA1	-43.25396825396825
197	646263333445995215	backward_paired	OR42bL>Chrimson_TRPA1	-50.34397992307705
198	64720158678266049	backward_paired	OR42bL>Chrimson_72F11G>TRPA1	-16.805227012362995
199	65344738433675444	forward_paired	OR42bL>Chrimson_72F11G>TRPA1	-12.972426045874263
200	65407005052904980	forward_paired	OR42bL>Chrimson_72F11G>TRPA1	-4.800421906734524
201	65447288712048300	forward_paired	OR42bL>Chrimson_72F11G>TRPA1	-7.894712239035794
202	65652398373763450	forward_paired	OR42bL>Chrimson_TRPA1	-34.60317460317461
203	65857489825539732	forward_paired	OR42bL>Chrimson_72F11G>TRPA1	-23.753561972800192
204	67190652549356314	forward_paired	OR42bL>Chrimson_TRPA1	-50.147166578916426
205	69238570594008864	forward_paired	OR42bL>Chrimson_72F11G>TRPA1	-29.774578718074142
206	69443662029498832	forward_paired	OR42bL>Chrimson_72F11G>TRPA1	-28.247752102866265
207	73552416833476400	forward_paired	OR42bL>Chrimson_72F11G>TRPA1	-21.36075349665957
208	75702325653308751	forward_paired	OR42bL>Chrimson_TRPA1	-19.367858261287484
209	75804875931681615	forward_paired	OR42bL>Chrimson_TRPA1	-34.36507936507935
210	76112526766800175	forward_paired	OR42bL>Chrimson_TRPA1	17.069202601665676
211	82261876742636916	forward_paired	OR42bL>Chrimson_72F11G>TRPA1	31.42716071318741
212	82877151049106804	forward_paired	OR42bL>Chrimson_72F11G>TRPA1	-14.622573702421167
213	82979696771862880	forward_paired	OR42bL>Chrimson_72F11G>TRPA1	-15.832273707055892
214	83287333920086740	forward_paired	OR42bL>Chrimson_72F11G>TRPA1	-13.47361788672124
215	83389879637831732	forward_paired	OR42bL>Chrimson_72F11G>TRPA1	-6.0873822383502585
216	83594971073321700	forward_paired	OR42bL>Chrimson_72F11G>TRPA1	-6.997985730567791
217	83701238262411684	backward_paired	OR42bL>Chrimson_72F11G>TRPA1	-38.05059068877569
218	83800062513822752	forward_paired	OR42bL>Chrimson_72F11G>TRPA1	18.181814040051304
219	83803788533738556	backward_paired	OR42bL>Chrimson_72F11G>TRPA1	-8.552666075259342
220	83902608231567728	forward_paired	OR42bL>Chrimson_72F11G>TRPA1	-2.885461843050564
221	83906338812111420	backward_paired	OR42bL>Chrimson_72F11G>TRPA1	-40.59344719677262
222	84624190767767396	backward_paired	OR42bL>Chrimson_72F11G>TRPA1	-37.40616952861279
223	84928065409017568	forward_paired	OR42bL>Chrimson_72F11G>TRPA1	-21.953874673956552
224	85136942159631684	backward_paired	OR42bL>Chrimson_72F11G>TRPA1	-44.14396696615114
225	87681229332565888	forward_paired	OR42bL>Chrimson_72F11G>TRPA1	-5.224508221145934
226	88828752174059362	forward_paired	OR42bL>Chrimson_72F11G>TRPA1	1.3192818110850908
227	88931302452432226	forward_paired	OR42bL>Chrimson_72F11G>TRPA1	12.728890872067925
228	89029903219801346	forward_paired	OR42bL>Chrimson_TRPA1	8.408403736995975
229	89747714142020973	forward_paired	OR42bL>Chrimson_72F11G>TRPA1	-36.877586352215445
230	89850259859765949	forward_paired	OR42bL>Chrimson_72F11G>TRPA1	20.972279516257466
231	89854254957787938	forward_paired	OR42bL>Chrimson_72F11G>TRPA1	-5.634920634920636
232	90465534166235853	forward_paired	OR42bL>Chrimson_72F11G>TRPA1	17.46436899584943
233	91337633516624125	forward_paired	OR42bL>Chrimson_72F11G>TRPA1	29.99765911280375
234	91593546163425922	forward_paired	OR42bL>Chrimson_TRPA1	-45.01755255457027
235	91802710253867396	backward_paired	OR42bL>Chrimson_72F11G>TRPA1	-41.562547627237464
236	92003719927390014	forward_paired	OR42bL>Chrimson_72F11G>TRPA1	-10.651906405189958
237	92106265645134990	forward_paired	OR42bL>Chrimson_72F11G>TRPA1	-39.47805157683099
238	92721539951604894	forward_paired	OR42bL>Chrimson_72F11G>TRPA1	3.3084330954248795
239	92725662759223108	backward_paired	OR42bL>Chrimson_72F11G>TRPA1	-23.699184279998747
240	94157179991055391	backward_paired	OR42bL>Chrimson_72F11G>TRPA1	-47.698412698412696
241	94362271426545359	backward_paired	OR42bL>Chrimson_72F11G>TRPA1	-28.888888888888896
242	94464817144290351	backward_paired	OR42bL>Chrimson_72F11G>TRPA1	-14.920634920634924
243	94567362862035327	backward_paired	OR42bL>Chrimson_72F11G>TRPA1	-28.492063492063494
244	94980577225672879	backward_paired	OR42bL>Chrimson_72F11G>TRPA1	-31.428571428571427
